# Supplementary material for: Telomeric 8-oxo-guanine drives rapid premature senescence in the absence of telomere shortening
Source: Nat Struct Mol Biol. 2022 Jun 30;29(7):639–52. doi: 10.1038/s41594-022-00790-y (PMC9287163; doi:10.1038/s41594-022-00790-y)
Supplement: Supplementary file 3 — Supplementary Table 1. BJ FAP-TRF1 cells were treated with 5 or 20 min of DL or for 1 h with 10 mM KBrO3 or 50 μM ETP and allowed to recover for 7 days. Medium was then collected and subjected to a custom Luminex panel. Data are the mean concentrations (pg ml–1) from three independent experiments with each sample analyzed in duplicate. Supplementary Table 2. RPE and BJ FAP-TRF1 RNA-seq data were analyzed by FGSEA and Hallmark gene set enrichment and the adjusted P values (Padj) and normalized enrichment score for pathways with P > 0.005 are shown. Green indicates downregulation and red upregulation. [file 41594_2022_790_MOESM3_ESM.xlsx]

## Sheet: Supplemental Table 1
Supplemental Table 1
	CXCL1		FAS		GDF15		GM-CSF		IL-1α		IL-1β
	Average	St Dev	Average	St Dev	Average	St Dev	Average	St Dev	Average	St Dev	Average	St Dev
UT	241.983	12.0313	326.507	18.8748	459.997	71.2243	9.74	1.28693	10.83	0.800167	12.52	0.285774
DL 5'	400.923	36.9762	738.193	49.3614	631.693	74.5774	20.3503	1.66136	22.7881	0.431412	27.8782	3.3826
DL 20'	440.677	3.85561	967.778	107.107	1860.9	334.86	20.9289	2.53558	20.27	1.1949	26.3284	0.810893
KBrO3	839.407	147.471	2160.16	418.242	1811.35	679.678	47.9706	14.7465	49.1793	11.4579	61.96	13.0329
ETP	852.563	189.491	1931.76	205.511	7390.99	1550.61	44.622	8.29436	42.6131	9.74599	65.5378	21.0118
	IL-6		IL-7		IL-8		IL-13		IL-15		MMP3
	Average	St Dev	Average	St Dev	Average	St Dev	Average	St Dev	Average	St Dev	Average	St Dev
UT	1070.38	68.9539	11.9133	0.324277	318.737	35.5682	397.21	13.2991	5.74333	0.341012	22859.3	2699.69
DL 5'	649.694	69.1689	22.2902	1.87998	287.209	71.6203	909.721	39.146	10.7209	0.259766	37803.8	1913.24
DL 20'	582.955	27.8489	19.1382	3.12171	644.485	76.4785	869.154	60.868	9.76142	1.54318	52023.5	5851.13
KBrO3	572.138	131.088	48.1044	10.669	430.487	277.861	1977.02	378.171	22.7793	5.15929	278245	124141
ETP	1985.82	478.436	42.4437	8.13368	938.694	753.763	1763.33	497.645	18.4486	3.4454	43588.5	9545.54

## Sheet: Supplemental Table 2
Supplemental Table 2
Hallmark	RPE		BJ
	padj	NES	padj	NES
E2F Targets	2.01896e-42	-3.16103	9.07389e-58	-3.02807
G2/M Checkpoint	4.88693e-38	-3.08107	8.94571e-50	-2.94501
Mitotic Spindle	9.27948e-13	-2.31334	2.43988e-17	-2.34238
MYC Targets V1	0.00480841	-1.57828	5.54062e-13	-2.20664
MYC Targets V2	-	-	0.00621006	-1.72985
DNA Repair	-	-	0.000273616	-1.73997
Spermatogenesis	0.000446253	-1.94723	1.3935e-05	-2.04341
Estrogen Response Late	0.00146928	-1.71329	-	-
p53 Pathway	6.62441e-19	2.8275	4.37702e-05	1.80522
Apoptosis	2.48431e-05	2.07155	-	-
TNFα Signaling Via NFκB	0.000380518	1.85376	-	-
Oxidative Phosphorylation	0.002083	1.69939	-	-
Interferon Gamma Response	0.00219881	1.73692	-	-
Inflamatory Response	0.00498974	1.73654	-	-
