# Supplementary material for: Telomeric 8-oxo-guanine drives rapid premature senescence in the absence of telomere shortening
Source: Nat Struct Mol Biol. 2022 Jun 30;29(7):639–52. doi: 10.1038/s41594-022-00790-y (PMC9287163; doi:10.1038/s41594-022-00790-y)
Supplement: Source Data Fig. 1 — Statistical source data. [file 41594_2022_790_MOESM9_ESM.xlsx]

## Sheet: Fig 1b
Wild-Type		OGG1ko
UT	DL 10'	UT	DL 10'
6.25	64.8649	7.5	4.91803
36.8421	4	5	14.7541
16.6667	55.5556	28.2609	31.0811
1.25	25.4658	20.3125	36.1111
21.0526	28.3333	33.3333	33.3333
7.69231	28.8889	9.09091	59.2593
11.7647	19.2308	2.7027	34.4828
26.7857	21.0526	55.8824	5.55556
44.4444	54.7619	27.451	4.16667
27.5862	18.1818	36.1111	26.3158
18.1818	4.34783	9.23077	24.2424
6.52174	58.3333	6.12245	56.1403
34.375	32.7273	30.4348	47.0588
13.3333	58.5366	10.6383	14.2857
12.5	7.31707	8.77193	69.3878
7.14286	13.6364	5.55556	9.1954
31.1111	39.3443	8	8.33333
20.6897	81.25	2.38095	52.3077
5.88235	36	1.6129	46.9388
53.5714	38.0952	1.49254	9.67742
8.57143	18.9189	0	37.5
31.8182	63.1579	0	13.8889
6.06061	65.9091	0	36.8421
0	70.9677	0	8.77193
0	85.7143	0	2.17391
0	100	0	8.33333
0	7.89474		7.14286
0	17.0213		0
	0		0
			0
			0
			0
			0
			0
			0
			0
			0
			0
			0

## Sheet: Fig 1c,d,e
BJ					RPE					Primary BJ
UT	Dye	Light	DL 5'		UT	Dye	Light	DL 5'		UT	Dye	Light 5'	DL 5'	Light 20'	DL 20'
100	109.23	103.905	55.14		100	93.118	98.783	65.53		100	91.454	96.4424	74.2459	89.3658	59.2034
100	91.926	95.23	51.62		100	113.27	103.78	61.494		100	96.7987	96.2253	68.7051	92.212	56.4739
100	95.81	95.07	52.61		100	94.2991	96.28	62.07		100	99.0483	105.017	86.6781	101.384	64.3165
100	88.494	85.0327	54.2563

## Sheet: Fig 1f
UT	D	L	DL	UV	2.5	10
58.08	55.76	59.33	62.71	64.57	63.09	69.81
55.84	51.01	57.58	60.27	67.01	62.81	68.32		G1
61.38	60.73	58.34	51.59	48.66	56.3
61.65		61.65	66.25	63.89	62.98	71
UT	D	L	DL	UV	2.5	10
19.58	22.27	21.38	15.96	5.81	15.31	3.87
20.45	21.68	21.24	19.17	4.64	17.89	3.63		S-phase
18.47	19.32	19.54	11.35	4.83	14.38
18.93		17.88	14.5	2.44	16.99	7.24
UT	D	L	DL	UV	2.5	10
4.5	3.38	2.47	3.32	16.71	6.8	5.78
3.55	5.75	2.6	3.44	17.13	4.33	5.76		Stalled S-phase
3.11	3.17	2.86	8.29	18.98	8.02
6.17		6.93	7.57	21.24	6.52	9.57
UT	D	L	DL	UV	2.5	10
15.59	16.31	15.01	16.09	10.24	12.94	12.94
17.36	16.43	16.41	15.34	8.64	13.16	13.16
12.95	12.21	14.57	17.69	19.18	13.18			G2
9.16		10.4	8.9	9.76	10.56	10.56

## Sheet: Fig 1g
UT	DL 5'	DL 20'
100	68.1	32.9897
100	66.1871	37.3626
100	71.3415	24.1758
100	65.7	33.3333
		33.0769

## Sheet: Fig 1h, i
UT	Dye	Light	DL 5'	KBrO3			UT	DL 20'	ETP
4.08451	4.01554	5.93103	11.236	13.4328			6.79785	23.8938	39.8438
4.51807	5.75428	4.82077	10.4631	14.8148			6.63176	26.7003	32.8571
5.47667	5.64334	6.0241	11.6883	13.1868			7.19178	27.8524	24.4444
5.01139			14.8148	12.4528			6.53207	26.3889	22.9947
6.14657			13.7037
5.89569			12.3288
3.33333			8.91365

## Sheet: Fig 1 k
BJ
Time (minutes)	Untreated																								Dye																								Light
1.30884	128.016	172.453	137.93	165.207	135.248	135.423	137.522	135.866	172.716	193.038	187.568	194.959	178.064	165.89	159.64	168.288									158.12	141.234	141.301	144.252	151.093	124.54	127.507	137.172		141.454	91.3109	139.325	149.274	141.016	115.775	141.481									126.904
7.78181	125.306	166.722	135.581	160.108	128.493	132.776	135.441	134.683	156.823	179.458	178.178	192.887	172.991	170.422	156.707	165.765									152.79	134.149	137.158	140.301	144.501	122.211	123.453	135.332		140.964	82.0839	139.334	147.921	140.975	113.763	139.769									131.447
14.2566	125.648	167.397	133.251	160.937	129.698	132.92	136.749	136.263	164.536	180.389	179.847	193.845	177.017	174.835	159.087	166.26									153.914	132.106	137.013	140.217	143.876	124.175	124.623	136.647		155.405	91.6746	141.582	152.097	143.366	114.978	142.544									139.958
20.8393	47.3999	65.2252	46.6626	52.2997	51.6501	57.502	65.7965	69.0923	67.0715	102.893	52.0258	79.8131	59.5014	63.8043	67.5267	131.11									61.7504	37.6868	49.9174	43.3024	55.4357	41.6437	39.4543	71.6916		68.2539	15.9353	47.8942	78.1662	41.5096	41.9661	55.4761									102.613
27.3099	49.0026	60.4497	48.3939	49.566	52.4932	53.2684	50.1735	50.1524	53.4194	63.404	48.2182	58.7216	52.2897	54.586	53.1355	85.1943									42.0807	38.8512	43.2923	41.0038	52.7762	41.8324	38.8298	46.6135		53.9685	-21.9767	45.7654	56.7503	41.4569	39.4657	48.0885									77.4075
33.7878	44.5438	54.3567	39.8321	50.6583	47.5925	52.9844	48.3641	50.4751	51.7906	58.7119	48.079	56.2306	53.7987	51.2944	54.0351	66.0609									40.6006	38.6241	44.1867	40.5743	51.0989	42.021	39.4434	41.3185		50.9334	-30.2823	43.8898	53.5422	42.0808	37.0961	45.6195									70.8895
40.3505	243.466	281.265	270.475	287.118	251.222	311.177	285.25	296.252	293.467	312.83	330.825	347.548	277.617	346.437	328.224	298.882									275.924	236.498	280.033	265.694	267.937	239.835	269.414	239.023		311.162	298.648	299.168	338.793	296.374	210.529	380.212									368.6
46.8235	220.134	265.112	242.665	258.604	226.863	269.316	226.428	248.77	249.926	276.041	301.912	297.401	228.955	280.852	263.715	267.55									239.336	227.388	257.498	234.075	237.985	208.945	220.377	210.323		283.304	277.956	298.781	306.657	270.558	188.28	303.858									311.606
53.2978	181.406	237.014	221.568	237.67	206.075	246.218	200.504	220.798	219.741	258.753	274.99	280.412	211.953	252.915	238.248	235.852									207.046	209.962	235.783	213.369	216.354	190.044	198.766	195.348		227.799	237.66	281.808	290.569	257.676	178.031	272.219									284.639
59.8665	155.312	186.36	157.063	176.906	142.703	199.005	162.825	152.599	208.747	220.276	223.682	221.538	180.577	193.313	198.357	209.934									167.905	156.206	165.842	161.163	146.971	120.577	117.451	121.684		215.017	193.405	180.581	206.612	179.971	124.212	211.645									192.474
66.3407	142.524	159.771	134.038	152.303	126.352	165.744	134.844	132.441	171.278	183.323	187.321	182.467	155.247	159.348	161.695	166.402									144.783	140.111	147.746	137.656	133.607	110.342	106.955	107.81		173.137	150.013	167.871	187.659	155.897	113.024	153.26									159.527
72.8254	124.695	145.54	118.753	136.734	113.605	144.7	119.502	117.475	151.442	160.512	170.261	159.409	140.761	143.391	142.162	144.001									126.315	124.443	133.831	122.383	122.526	102.723	100.617	97.654		153.396	121.666	156.468	166.242	141.698	108.771	134.78									140.772
79.3972	29.2526	37.5288	33.7011	33.5637	27.7992	35.9449	31.7643	35.48	50.8549	42.9687	41.5125	45.8204	31.7772	29.402	34.5859	40.0794									28.9709	28.4691	32.6904	38.1914	30.0521	29.9849	30.5441	30.3209		53.4848	-21.8773	44.6142	43.6221	38.6059	22.5582	43.7345									54.3294
85.8785	26.0799	31.2284	28.2349	30.9203	26.0885	33.2922	30.2194	30.3824	38.7393	34.9875	36.7102	40.6915	29.4671	28.467	33.4221	33.5407									23.367	24.9572	28.4119	31.1672	26.8375	27.0047	27.0346	29.614		37.8552	-40.336	37.642	42.748	34.7316	22.3239	39.9586									41.9108
92.3587	23.0261	28.3184	23.6991	28.0527	24.1588	30.5623	28.3398	27.1026	35.1917	31.1199	33.7961	37.032	27.5662	27.1518	32.3939	31.733									20.0128	20.5233	24.8822	27.6366	24.9153	27.5853	23.5899	28.2489		35.126	-46.0864	34.5719	43.082	32.5712	21.9591	41.1545									36.8535
RPE
Time (minutes)	Untreated																Dye																Light																Dye+Light 24hr
1.30754	57.4488	67.5317	81.6902	77.0499	82.3112	98.6592	68.7631	64.6182	61.192	52.7635	60.6682	57.4577	51.1156	69.3977	53.4283	48.9929	56.5369	67.2622	83.8612	70.5238	80.6111	76.4265	55.6186	70.0956	63.9072	56.4554	56.7848	48.0281	49.8647	55.1764	54.5461	61.923	63.6882	71.4436	85.5542	81.4066	66.4033	69.6089	59.6382	54.6299	74.3909	64.3469	69.558	83.9065	71.852	84.5781	61.1752	58.9186	82.9354
7.78961	53.7096	63.0692	73.1634	63.7622	72.1444	72.0606	63.0269	60.8399	57.5254	50.7132	53.6377	52.9911	42.6061	57.4138	47.8147	42.9712	55.7065	64.8269	77.3808	64.3712	74.484	77.6693	52.9354	67.6761	57.6017	52.2847	51.9923	36.8149	44.82	53.911	50.2527	55.4711	55.0448	63.4077	71.561	73.2769	61.9659	62.3464	56.4252	57.357	70.4186	64.7416	63.0381	84.8991	65.4398	75.4312	56.5792	58.1561	75.3864
14.2615	54.0971	63.5188	66.5177	63.286	72.0361	63.4545	62.8316	60.3489	56.0193	52.4864	52.8456	53.6708	43.4774	53.3843	46.1403	44.1065	57.7144	64.9007	77.2568	68.9394	75.4763	72.4238	53.9572	68.8395	62.1606	53.6492	51.4099	39.3871	45.7567	54.7544	50.7855	55.7492	62.3463	53.6535	67.8483	72.5882	61.8383	64.1767	56.9021	55.9933	69.5054	64.194	62.2509	86.7849	68.0649	74.0008	56.4472	55.5153	75.0162
20.8411	25.9579	38.8648	40.8927	25.3953	31.0433	25.8989	39.8477	18.3254	24.4144	16.4393	26.7822	20.1809	16.7358	24.9974	23.0898	13.1528	23.424	30.7858	39.6656	24.7573	26.8839	28.2847	31.7719	30.9712	27.28	24.8784	21.0029	8.50224	17.0284	23.5023	22.4814	21.4042	29.038	18.3565	49.2372	34.5121	33.6669	32.6036	22.5331	29.7185	37.5833	31.878	26.7918	53.5664	31.7639	41.3219	22.8426	18.19	37.4776
27.3123	26.2484	36.8364	42.4643	26.4546	30.9502	29.5552	39.4111	16.8252	24.6819	20.5842	24.5767	20.6151	19.5202	16.1363	26.4049	13.7285	21.8987	30.9613	39.3444	22.5963	26.2554	33.6269	31.3495	34.0465	33.0054	25.4753	22.0215	21.3358	18.4561	26.4377	21.747	22.2309	33.7366	17.2788	43.6398	37.1619	32.3904	30.5221	21.9895	26.2225	35.49	24.0131	31.0567	55.0901	33.6241	46.2052	20.4861	18.4103	29.4406
33.7868	27.8111	36.8885	42.963	28.3185	30.1819	34.2107	39.8231	18.358	24.8943	22.1977	25.4956	20.6332	20.1343	25.1797	28.8753	10.5699	21.648	30.2771	38.2088	25.6065	29.5275	38.4849	33.4439	33.6173	31.585	28.9191	23.6957	18.3301	18.4694	26.7771	23.2207	22.7904	33.9356	18.5126	51.0077	39.0334	32.876	30.4966	24.2772	26.2017	41.2314	23.1253	33.7182	56.1085	37.7662	40.7383	20.1151	19.1	31.3965
40.3594	155.517	206.293	188.862	186.06	201.344	177.366	177.453	172.24	159.246	179.85	168.804	159.434	137.833	163.792	129.396	123.582	168.415	194.398	215.442	203.379	224.126	189.279	151.9	178.541	170.324	161.549	151.087	134.866	132.818	159.714	137.385	154.041	177.094	161.535	180.854	199.681	176.343	139.869	145.917	120.883	180.33	173.087	208.245	210.646	198.297	226.007	176.156	168.918	236.214
46.8367	124.103	173.633	147.811	135.334	158.308	136.418	141.245	139.617	131.825	152.116	154.004	131.086	112.714	133.603	104.759	96.2579	139.561	170.105	182.543	164.808	187.304	153.837	125.276	143.063	141.859	132.335	129.309	115.623	109.25	129.268	111.691	122.222	145.314	142.964	167.664	162.154	144.004	127.888	120.925	97.6185	160.056	151.844	185.78	176.544	166.494	208.567	147.765	126.129	214.303
53.305	120.861	156.921	132.442	126.445	151.416	128.74	134.276	123.574	119.165	140.776	145.303	127.098	108.131	127.201	98.8359	91.5483	131.193	161.756	175.41	157.556	177.747	149.981	120.454	131.578	138.209	122.438	121.129	111.946	103.907	122.38	106.708	115.98	128.714	137.619	159.603	158.666	134.474	124.885	118.92	94.9385	150.308	144.702	173.413	170.826	160.765	197.036	144.55	124.063	194.089
59.8784	124.721	152.269	114.68	127.686	142.424	133.21	117.76	141.186	102.88	109.892	104.563	89.9	76.9507	101.721	77.714	74.0364	128.693	141.832	131.642	144.53	157.587	136.832	126.342	138.289	106.793	90.8103	81.2701	70.4144	74.1417	92.9137	87.8559	93.1559	128.822	118.457	130.297	138.492	113.605	99.3791	94.5374	116.553	131.296	121.289	142.391	139.107	122.561	157.797	109.885	106.547	185.853
66.3453	116.798	137.916	106.313	112.063	128.661	120.474	106.385	132.309	95.3444	106.005	98.8515	87.7999	74.6442	93.6339	74.6639	67.9833	122.167	142.182	129.349	143.509	152.103	135.984	120.729	121.766	106.15	89.9362	83.4803	76.3033	73.5417	95.0023	87.6351	97.5519	117.259	118.503	128.877	130.571	115.227	112.22	97.1292	115.876	131.782	116.218	136.211	137.53	121.468	158.97	112.551	99.855	180.115
72.8229	107.421	120.711	97.7308	100.85	113.043	108.078	101.377	121.254	89.6516	101.596	89.228	86.689	75.0546	81.9903	71.4284	64.3965	113.06	136.663	117.298	135.012	138.293	128.648	107.888	113.417	99.7344	83.7794	81.6487	67.6095	68.235	86.029	82.3321	97.5922	107.829	111.082	123.238	120.826	111.951	104.56	94.3951	103.959	123.014	108.385	122.95	127.241	117.36	158.104	110.804	87.5269	166.558
79.4017	25.5899	24.6019	21.8487	23.1683	19.114	21.7384	21.6895	15.4819	23.9893	20.6398	23.5339	20.3468	17.462	12.4939	18.262	11.6237	19.5029	25.1965	44.8386	24.5457	22.9968	27.2292	21.322	26.4438	26.876	23.7849	19.4658	19.639	18.5225	20.4241	20.326	20.8698	29.0941	21.0866	28.5179	35.196	32.3442	26.1926	28.636	21.6065	47.8532	23.2677	26.1133	53.0374	24.6048	23.5938	24.4167	13.3993	34.113
85.8851	21.0851	23.9675	24.3114	18.0019	20.6907	21.5062	20.733	15.8394	21.5891	21.1352	20.7342	17.3732	14.8184	10.0901	17.9216	9.3723	16.3094	22.1162	37.0166	19.3955	22.2146	28.0864	18.9311	27.6722	22.2584	20.2644	17.7283	15.2542	17.4712	20.252	19.3101	20.2204	26.5693	16.571	29.8557	26.507	30.123	22.7032	20.4762	21.9698	36.8275	18.5911	23.2895	41.5574	24.0547	22.2847	19.6512	15.1845	32.3128
92.3708	19.0386	22.1251	23.3319	15.7668	20.9065	20.0766	19.8988	14.9212	21.55	21.3877	18.9898	16.0653	14.3001	8.70296	16.6506	7.96881	15.5868	19.4337	14.9485	17.1957	20.651	26.2649	18.2256	31.5911	18.5013	18.2843	16.2744	12.2567	16.017	18.6658	18.654	18.26	22.745	13.4959	27.4673	24.7396	30.3188	22.6613	17.9422	20.5376	33.7538	17.5103	22.4601	42.5545	22.7259	19.1829	17.916	15.1905	31.8144
[truncated: 63 more columns]
