# Supplementary material for: Telomeric 8-oxo-guanine drives rapid premature senescence in the absence of telomere shortening
Source: Nat Struct Mol Biol. 2022 Jun 30;29(7):639–52. doi: 10.1038/s41594-022-00790-y (PMC9287163; doi:10.1038/s41594-022-00790-y)
Supplement: Source Data Fig. 2 — Statistical source data. [file 41594_2022_790_MOESM10_ESM.xlsx]

## Sheet: Fig 2b
	BJ										RPE
γH2AX	90.9091	68.421	84.8485	97.4359	93.75	90	96.5517				81.4815	73.913	69.6429	72	42.8571	72.2222	74.359	64	59.2593	66.6667
53BP1	0	0	0								3.7	10.8696	5.35714
Me3	100	87.5	100								76	96.7	95.2381
Ac	20	24.1379	23.2558								25	20.5128	24
LSD1	38.4615	18.75	15.3846								12	5.71429	14.8148
p62	77.2727	79.3103	70								56.25	70.2128	62.5
Mito	9.09091	4.65116	10.2564	9.67742							0	0	3.7037	9.52381
B1	57.1429	63.4615	64.2857	14.2857	50						48.718	51.282	33.3333	51.4286
A/C	38.7755	65.3846	57.1429	42.8571	44.8276						46.1538	71.7949	45.4545	68.5714

## Sheet: Fig 2d
	UT					DL 5'					KBrO3
cGAS+	44.6	25	21.0526	27.027		73.5	67.3469	46.6667	53.8462		75.8621	36.3636	61.9048	34.6939	57.8947
γH2AX+	66.2	44.2308	78.9474	56.7568		84.3	79.5918	75.5556	69.2308		86.2069	79.5455	90.4762	65.3061	76.3158

## Sheet: Fig 2e
	UT			DL 5'			DL 20'
CLCX1	1	1	1	1.72496	1.91809	1.36167	1.83801	1.91184	1.7248
FAS	1	1	1	2.20078	2.47889	2.11404	2.40153	3.05459	3.50306
GDF-15	1	1	1	1.30156	1.43108	1.41141	2.9036	4.48426	5.04022
GM-CSF	1	1	1	1.86956	2.28634	2.16696	2.02455	1.83319	2.67959
IL-1α	1	1	1	2.05144	1.91406	2.39143	1.91384	1.60226	2.14477
IL-1β	1	1	1	1.96359	2.60825	2.1124	1.98797	2.07218	2.25606
IL-6	1	1	1	0.588127	0.588015	0.640054	0.543839	0.608463	0.489504
IL-7	1	1	1	1.99993	1.86924	1.73524	1.64312	1.2427	1.94753
IL-8	1	1	1	0.888946	0.723716	1.06229	2.00412	2.0186	2.03856
IL-13	1	1	1	2.35083	2.26599	2.25264	2.11941	1.96017	2.50795
IL-15	1	1	1	1.80385	1.84346	1.96487	1.50438	1.40309	2.25606
MMP3	1	1	1	1.43574	1.97619	1.62039	2.19217	2.18532	2.46177

## Sheet: Fig 2f
	BJ FAP MN				BJ FAP Bridge				RPE FAP MN				RPE FAP Bridge
UT	5.66502	4.57589	4.05405		0.123153	0.223214	0.3861		0.269293	2.01342	0.752445	1.893	0.007087	0.149142	0.225734	0.082305
DL	9.5057	10.2362	10.8317		0.190114	0.787402	0.193424		5.20275	5.66616		2.69278	0.459067	0.689127		0

## Sheet: Fig 2g
	BJ UT					BJ DL					RPE UT					RPE DL
Cen+	57.7778	51.282	47.3684			31.7073	42.8571	32.7586			30	44.4444	71.7949	62.5	67.3469	37.5	32.6923	31.5789	30.4348
Cen+/Tel+	48.718	55.5556	47.3684			35.7143	29.2683	31.0345			20	44.4444	61.5385	57.5	65.3061	35	30.7692	26.3158	30.4348
Cen-/Tel+	41.0256	37.7778	36.8421			50	58.5366	53.4483			60	44.4444	12.8205	25	24.4898	80	59.6154	68.421	69.5652
Tel+	95.5556	89.7436	78.9474			85.3658	85.7143	84.4828			100	88.8889	74.359	82.5	89.7959	82.5	90.3846	94.7368	100

## Sheet: Fig 2h
		MN+	Normal
	UT	5	95
	DL 5'	3.1	96.9
