# Supplementary material for: Telomeric 8-oxo-guanine drives rapid premature senescence in the absence of telomere shortening
Source: Nat Struct Mol Biol. 2022 Jun 30;29(7):639–52. doi: 10.1038/s41594-022-00790-y (PMC9287163; doi:10.1038/s41594-022-00790-y)
Supplement: Source Data Fig. 3 — Statistical source data. [file 41594_2022_790_MOESM12_ESM.xlsx]

## Sheet: Fig 3b, c
		3b
	DMSO					ATMi
UT	100	100	100	100		84.6154	93.7506	97.4193	100.99
DL 5'	68.6391	81.8755	66.4516	55.5556		78.6983	88.1256	82.5806	70.9571
		3c
	DMSO			ATMi
UT	5.14208	4.05954	5.22876	6.48734	4.6225	4.21546
DL 5'	10.0427	9.79381	11.0294	6.32911	5.37262	7.33198

## Sheet: Fig 3g
	BJ				RPE
	WT	p16	p53	p16/p53	WT	p16	p53	p16/p53
	54.6219	48.9796	84.8723	83.0413	70.1506	58.0332	80.9364	87.6802
	59.7744	59.3023	89.4737	98.4262	70.9535	68.5811	95.7708	85.5114
	57.1981	54.141	87.173	90.7337	67.8914	60.2542	83.1657	83.5167
							95.586
							92.1992
							89.335
							90.8
							89.5
							105.96

## Sheet: Fig 3h,i 
	Wild-Type								p53ko
UT	100	100	100	100	100	100	100	100	100	100	100	100						h
DL 5'	68.421	66.6667	74.6269	68.1	66.1871	71.3415	65.7	74.6269	80	87.5	79.24	91.6667
	Wild-Type					p53ko
UT	6	5.6	6.1	5.1	4.9	1	0.98	0.96	0.67	1.6		i
DL 5'	18.8	19.6	17	15.4	12.3	2.4	0.56	0.65	1.4	1.2

## Sheet: Fig 3j
	BJ UT			BJ DL 5'			RPE UT			RPE DL 5'
WT	28.6058	25	29.5918	20.6294	16.6667	16.25	39.8	35.7	37.8	29.5	25.5	21.4
p53ko	39.7619	40.3846	40.8805	35.6796	34.6154	34.4828	32.9	32.7	31.8	31.3	33.4	32.5
