# Supplementary material for: Telomeric 8-oxo-guanine drives rapid premature senescence in the absence of telomere shortening
Source: Nat Struct Mol Biol. 2022 Jun 30;29(7):639–52. doi: 10.1038/s41594-022-00790-y (PMC9287163; doi:10.1038/s41594-022-00790-y)
Supplement: Source Data Fig. 4 — Statistical source data. [file 41594_2022_790_MOESM13_ESM.xlsx]

## Sheet: Fig 4b
	UT			DL 5'			KBrO3
γH2AX	8.57143	30.2326	8.57143	64.4068	42.8571	40.3226	60.6557	53.2258	52.6316
53BP1	1.42857	6.97674	11.4286	45.7627	22.8571	35.4839	42.623	33.871	31.5789
Both	1.42857	4.65116	4.28571	44.0678	17.1429	32.2581	39.3443	29.0323	26.3158

## Sheet: Fig 4c
	UT			DL 5'			KBrO3
γH2AX	8.57143	30.2326	8.57143	64.4068	42.8571	40.3226	60.6557	53.2258	52.6316
53BP1	1.42857	6.97674	11.4286	45.7627	22.8571	35.4839	42.623	33.871	31.5789
Both	1.42857	4.65116	4.28571	44.0678	17.1429	32.2581	39.3443	29.0323	26.3158
