# Supplementary material for: Telomeric 8-oxo-guanine drives rapid premature senescence in the absence of telomere shortening
Source: Nat Struct Mol Biol. 2022 Jun 30;29(7):639–52. doi: 10.1038/s41594-022-00790-y (PMC9287163; doi:10.1038/s41594-022-00790-y)
Supplement: Source Data Fig. 5 — Statistical source data. [file 41594_2022_790_MOESM14_ESM.xlsx]

## Sheet: Fig 5c
UT	DL 5'
3.40741	10.8235
2.42105	4.38095
5.54217	12.3415
7.66667	2.19048
3.2093	7.26316
3.94286	9.2
1.12195	3.06667
0	4.4878
2.875	2.35897
2.875	4.08889
2.3	2.55556
2.13953	7.07692
3.2093	4.97297
2.35897	2.19048
8.17778	3.53846
2.13953	5.87234
0	0
1.06977	7.66667
1.04546	8.36364
2.0597	7.66667
9.2	7.07692
3.23859	5.34884
2.3	0
5.19355	2.96774
1.06977	7.66667
1.76923	3.94286
1.15	2
0.836364	4.27907
8.7027	1.27778
0	2.19048
4.92857	3.45
5.30769	2.2439
3.53846	4.5098
0	2.70588
4	2.35897
2.96774	9.85714
1.15	3.45
1	1.91667
3.72973	3.28571
9.2	5.36667
1.02222	0
8	0
4.45161	6.4186
1.64286	2.09091
3.63158	5
0	2.55556
7.26316	7.31818
3.83333	18.6486
5.11111	5.22727
3.45	6.38889
8.36364	1
13.5294	6.9
5.75	3.06667
7.26316	2.92063
9.2	2.55556
6.57143	2.48649
3.13636	8.36364
11.2195	1.35294
5.25714	1.27778
17.6923	14.4571
6.76471	11.5
6.21622	4.4878
4.71795	7.26316
4.6	0
5.47619	7.26316
2.19048	15.3333
2.78788	4.41096
11.1892	0
9.2	7.07692
10	2.19048
6.76471	0
	2.09091

## Sheet: Fig 5d
Untreated	D+L
8.55814	4.27907
6.4186	3.13636
4.38095	6
4.27907	5.11111
0	1
4.38095	3.94286
5.60976	1.09524
4.38095	1
10	7.66667
1	3.13636
2	7.31818
2.09091	7.31818
7.48837	2
3.2093	6.76471
1	2.09091
7.15556	16
0	3.06667
1.02222	2
6.13333	5
1.02222	4.08889
6	12
8.17778	0.978723
15	4.08889
6.4186	3.06667
1.02222	7.31818
4	6.13333
4.08889	3.06667
2.09091	7.15556
3.06667	3
3.06667	3
2.48649	2.09091
4	3.72973
8.97561	9.85714
4.38095	4.38095
3.06667	5.11111
3.13636	7.26316
0	10.4545
3	8.36364
1	6
5.34884	1
4.42308	8.55814
8	1.04545
5.11111	4.98375
6.9	8
4.18182	11.7674
4.08889	13.5909
1.04545	4.08889
5.47619	3
12.5455	9.40909
8.36364	15
2.04444	7
7.31818	14.6364
5.22727	3.06667
2.04444	13
7.31818	6.13333
5.22727	13.2889
7.66667	11
3.13636	9.2
6.4186	7.15556
5.11111	7.48837
1	5
	14
	4.18182

## Sheet: Fig 5e
UT	DL 5'
1.7037	10.8235
7.26316	8.76191
3.3253	2.2439
10.2222	3.28571
2.13953	4.84211
1.31429	9.2
4.4878	3.06667
0	3.36585
5.75	9.4359
1.4375	3.06667
6.9	8.94444
5.34884	7.07692
3.2093	6.21622
2.35897	2.19048
8.17778	5.30769
4.27907	5.87234
7.26316	9.85714
4.27907	0
3.13636	8.36364
2.0597	5.11111
2.3	7.07692
3.89831	3.2093
4.6	8.36364
2.22581	5.93548
2.13953	3.83333
0	7.88571
3.45	5
2.50909	4.27907
0	3.83333
5.60976	6.57143
1.64286	2.3
3.53846	1.12195
1.17949	4.5098
5.11111	8.11765
0	3.53846
2.96774	1.64286
1.15	3.45
2	9.58333
2.48649	0
0	3.83333
1.02222	7.93103
0	4.6
1.48387	7.48837
1.64286	4.18182
2.42105	1
0	2.55556
2.42105	5.22727
1.27778	4.97297
1.27778	5.22727
3.45	5.11111
2.78788	5
8.11765	2.3
0	8.17778
2.42105	7.30159
2.3	6.38889
0	1.24324
1.04545	6.27273
2.2439	4.05882
3.94286	7.66667
0	3.94286
2.70588	11.5
4.97297	5.60976
3.53846	0
4.6	8.11765
5.47619	0
2.19048	6.13333
4.18182	5.0411
2.48649	3.28571
3.06667	7.96154
6	2.19048
1.35294	4.27907
	6.27273

## Sheet: Fig 5f
Untreated	D+L
2.13953	2.13953
0	3.13636
1.09524	2
2.13953	1.02222
2.09091	2
2.19048	1.31429
1.12195	1.09524
1.09524	1
1	4.38095
1	1.04545
1	1.04545
0	0
4.27907	2
0	2.70588
0	4.18182
2.04444	4
1	2.04444
1.02222	2
2.04444	2
2.04444	1.02222
2	1
1.02222	1.95745
1	3.06667
0	2.04444
1.02222	4.18182
1	2.04444
1.02222	2.04444
0	1.02222
1.02222	1
2.04444	2
2.48649	2.09091
3	1.24324
2.2439	6.57143
1.09524	2.19048
1.02222	1.02222
2.09091	2.42105
1.04545	1.04545
1	3.13636
2	6
0	1
1.3009	2.13953
2	3.13636
1.02222	2.44204
2.3	1
1.04545	2.13953
0	1.04545
1.04545	1.02222
0	1
1.04545	2.09091
2.09091	4
2.04444	2
1.04545	1.04545
0	3.06667
2.04444	1
1.04545	1.02222
0	1.02222
0	1
1.04545	1.02222
2.13953	2.04444
1.02222	1.06977
0	1
	1
	2.09091

## Sheet: Fig 5h
Single Chromatid						Both Chromatids
Telo+	Telo-	Telo+	Telo-			Telo+	Telo-	Telo+	Telo-
0	0	0	0			0	0	0	0
0	0	1	0			0	0	0	0
0	0	1	0			0	0	0	0
0	0	0	0			0	0	0	0
0	0	0	3			0	0	1	1
0	0	0	0			0	0	0	0
0	0	1	1			0	0	2	0
0	0	1	0			0	0	0	4
0	0	0	0			0	0	0	2
1	0	0	0			0	0	0	0
0	0	0	0			0	0	0	0
0	1	1	1			0	0	0	0
0	0	1	0			0	0	0	0
0	0	0	0			0	0	0	2
0	0	0	0			0	0	0	2
1	0	0	0			0	0	0	0
0	0	2	0			0	0	0	0
0	0	0	1			0	0	2	0
0	0	1	1			0	0	0	0
0	0	0	0			0	2	0	0
1	0	0	1			0	2	0	0
0	0	0	1			0	0	0	0
0	0	1	0			0	0	0	2
0	0	0	0			0	0	0	0
1	0	0	0			0	0	2	0
0	0	0	0			0	0	0	0
0	0	0	0			0	0	0	0
0	0	0	0			0	0	0	0
1	0	1	0			0	0	0	2
1	0	3	0			0	0	0	0
0	0	2	0			0	0	0	0
0	0	1	0			0	0	0	0
0	0	1	0			0	0	0	0
0	0	1	0			0	2	0	2
0	0	1	0			0	0	0	0
2	0	1	0			0	0	0	0
1	0	0	0			0	0	0	0
0	0	2	1			0	0	0	0
0	0	3	0			0	0	0	0
0	1	2	0			0	0	0	0
0	0	0	0			0	0	0	0
1	0	4	0			0	0	0	0
0	1	2	0			0	0	0	2
0	1	1	0			0	0	0	0
0	0	4	0			0	0	0	0
1	0	4	0			0	0	0	0
0	0	1	1			0	0	0	2
0	0	2	1			0	2	0	0
0	0	2	0			0	0	0	2
0	0	1	0			0	2	0	0
0	2	0	1			0	2	0	0
		0	0					0	2
		3	0					0	0
		2	0					0	0
		1	1					0	0
		4	0					0	0
		1	0					2	0
		1	0					0	0
		0	0					1	3
		2	2					0	0
		2	0					0	0
