# Supplementary material for: Telomeric 8-oxo-guanine drives rapid premature senescence in the absence of telomere shortening
Source: Nat Struct Mol Biol. 2022 Jun 30;29(7):639–52. doi: 10.1038/s41594-022-00790-y (PMC9287163; doi:10.1038/s41594-022-00790-y)
Supplement: Source Data Fig. 6 — Statistical source data. [file 41594_2022_790_MOESM15_ESM.xlsx]

## Sheet: Fig 6b,c 
BJ								RPE
UT		DL						UT		DL
EdU-	EdU+	EdU-	EdU+					EdU-	EdU+	EdU-	EdU+
1	30	18	20					0	4	1	4
0	10	5	37					0	5	5	3
0	4	0	17					2	2	0	29
28	70*	7	6					0	7	2	2
0	10	2	22					0	0	0	14
0	1	1	33					0	3	1	10
1	4	0	6					0	3	1	10
0	13	2	25					0	13	0	4
2	10	0	5					0	18	0	42
1	11	0	9					1	0	1	16
0	6	2	51*					1	20	0	12
0	3	0	28					0	9	1	17
0	43*	7	5					1	4	1	2
0	6	3	10					0	17	0	10
5	29	0	35					1	4	3	3
0	8	1	32					4	17	4	15
0	0	0	9					0	7	3	30
0	5	1	10					0	6	2	3
0	2	7	21					0	8	3	15
17	45*	13	14					0	4	0	4
3	15	1	19					0	2	0	32
0	0	0	10					0	7	0	15
1	4	0	32					2	8	0	6
0		1						0	1	0	7
1		0						0	2	2	23
0		0						0	3	0	13
0		0						8	7	0	48*
		1						0	3	0	11
		2						0	3	9	3
		2						0	8	1
		1						1	3	0
								1		0
								0		26
								0		4
								0		1
								1		1
								0		0
								0		0
								1		0
								1		3
								1		1
								3		6
								0		0
								0		0
								1		7
								0		1
								0		0
								0		1
								3		1
								2		1
								0
								0
								3
								0
								0
								0
								2
								2
								11
								0
								0
								0
								1

## Sheet: Fig 6f
	γH2AX			53BP1			Both
-FBS	10.4167	4.86486	1.35135	12.5	5.40541	6.75676	8.33333	2.16216	1.35135
+FBS	19.697	16.3265	8.82353	6.06061	11.2245	5.88235	3.0303	5.10204	0		1-3+
-FBS	25.8621	10.2041	15.4545	31.0345	19.0476	30.9091	24.1379	9.52381	10.9091
+FBS	34	34.1463	25	28	25.6098	26.8518	26	17.0732	19.4444
	γH2AX			53BP1			Both
-FBS	2.08333	0	0	0	0	0	0	0	0
+FBS	0	3.06122	0	0	0	0	0	0	0		4 or more
-FBS	3.44828	2.04082	1.81818	1.72414	2.72109	4.54545	1.72414	0.680272	0.909091
+FBS	12	9.7561	13.8889	12	15.8537	17.5926	10	8.53659	5.55556

## Sheet: Fig 6g
	0.1%			10%
UT	6.32911	9.75057	11.3208	4.7619	5.3125	4.16667
DL 5'	10.4558	10.559	10.4839	15.0888	15.625	16.208
