# Supplementary material for: Telomeric 8-oxo-guanine drives rapid premature senescence in the absence of telomere shortening
Source: Nat Struct Mol Biol. 2022 Jun 30;29(7):639–52. doi: 10.1038/s41594-022-00790-y (PMC9287163; doi:10.1038/s41594-022-00790-y)
Supplement: Source Data Extended Data Fig. 1 — Statistical source data. [file 41594_2022_790_MOESM17_ESM.xlsx]

## Sheet: Ext Data 1c
WT		OGG1ko
UT	DL 10'	UT	DL 10'
92.7202	275.817	151.697	103.742
52.065	261.353	76.5129	41.2562
59.8952	228.118	145.197	23.1108
77.8343	205.486	136.636	70.968
22.5651	200.568	141.208	83.0853
20.5544	20.7241	77.8597	15.5166
29.9715	135.296	120.285	38.1857
121.391	173.972	94.4478	21.1167
9.42522	172.049	111.48	18.0369
83.8331	169.595	85.7926	12.8481
10.3566	49.5963	61.6223	2.13348
24.3904	54.5607	41.1496	1.96689
15.6481	53.4832	102.987	13.7844
18.907	13.1318	64.5265	14.0598
5.05516	101.837	89.2577	2.16247
21.0652	92.0855	41.6115	4.49908
11.8002	71.8179	25.9924	20.3673
13.3849	19.3671	80.0329	11.5579
2.11782	63.2248	29.3694	70.6176
2.33249	35.9177	38.0387	16.7184
1.07426	24.1485	12.237	18.971
1.69631	37.6228	5.88115	1.89216
1.58295	45.4832	29.5871	87.7986
1.8211	1.98879	18.5557	1.64392
4.84796	4.56422	9.98904	18.3799
1.91434	3.76814	13.3607	41.2054
1.08935	19.6397	16.3026	26.5389
1.75455	49.0258	17.7872	13.5423
2.99046	1.61696	10.1726	1.66842
0.998742	1.35286	5.98513	8.87614
3.74612	1.53104	16.621	5.615
1.62871	76.6815	7.97385	1.55015
2.35422	1.43365	9.56478	42.9165
0.617959	13.2444	18.6168	43.0831
1.35128	6.89074	12.19	9.07285
1.22315	76.2146	15.1802	6.78201
1.19054	3.4058	8.71024	51.377
1.8982	1.33556	5.0635	2.73341
1.5137	1.62708	6.36341	10.1879
2.93415	1.24567	6.43014	84.8328
3.22468	1.07403	1.09399	1.6587
3.33258	1.50472	17.702	14.0304
0.822992	1.62942	3.03287	69.0223
2.12553	2.69992	1.10727	1.95427
2.86866	9.3744	6.68204	1.71204
1.80836	2.25746	5.31972	1.17726
1.02437	1.19733	7.95022	5.87213
1.882	1.54628	5.26399	21.2968
3.04399	1.57087	2.18887	44.5506
1.29558	1.52286	5.51322	12.8661
0.879706	1.37156	4.03543	4.59456
1.50684	2.08874	1.14908	2.89302
2.70708	1.62397	7.79081	1.94106
1.55116	1.7755	4.81453	1.42712
1.72827	1.12963	1.82711	1.67785
4.44992	1.07233	4.71751	1.0885
1.25361	1.56668	1.6113	1.97677
0.850395	1.60474	0.751287	2.22555
1.49725	1.72783	7.54558	11.0046
1.68348	14.0952	3.428	9.36495
1.55735	1.06432	0.708042	2.52495
0.873745	1.84096	3.52072	1.08073
0.992903	1.85356	7.01959	1.77899
1.98598	2.20748	0.722022	11.3529
1.31264	4.14393	1.27115	62.5769
1.06368	1.97119	6.02552	1.5986
1.58081	2.02692	2.77493	44.9569
2.69292	1.25825	1.1484	1.88766
1.2064	3.56998	1.58526	1.39483
1.555	2.25264	3.90138	1.82206
0.852466	2.16923	1.74009	1.65456
0.336605	1.07659	1.50508	0.942855
2.13454	68.3273	1.36518	1.18866
0.638773	10.8684	6.14255	0.778416
0.642839	4.75493	1.35951	2.31983
0.772516	1.00849	2.89787	1.83486
1.45923	15.3715	1.51473	9.1584
1.55948	20.884	1.35075	2.12005
0.943193	12.6991	3.49453	1.21194
0.678681	1.77086	1.56838	1.44802
1.3095	1.61917	4.76056	1.68615
0.920039	0.659905	1.80927	6.03774
2.072	1.00608	4.44874	1.18622
0.983437	1.33314	1.47079	21.6887
0.639248	1.15713	2.99046	0.719943
2.408	1.98305	3.23995	30.4543
1.67479	8.48678	0.881937	19.1643
12.1264	0.885609	1.38477	2.18334
0.797433	0.998556	1.12142	8.16567
0.309665	0.61719	1.13909	0.986237
3.16659	1.8358	0.634547	0.657988
1.46268	59.3753	2.62735	1.03546
0.863274	1.37587	1.32159	1.5369
0.662429	13.1651	2.58618	34.7132
0.605467	1.41986	1.92067	1.11363
0.995437	0.918461	1.85981	2.0645
0.74049	4.51524	0.535682	1.19501
1.73206	1.19251	3.57769	1.8244
0.860016	23.3475	1.368	1.15029
1.09758	1.25783	1.94437	1.64837
1.4318	1.75217	3.54318	7.89019
0.740364	0.598218	4.1721	1.5831
1.63128	1.88939	1.19949	5.54267
0.916429	1.56293	2.26354	3.97615
0.902205	1.40818	1.25873	3.81731
0.508138	1.49279	4.28087	61.1915
0.64874	1.42589	0.937018	57.3085
1.67668	9.65687	2.5548	0.912388
0.498138	47.6921	2.96754	53.26
1.5999	1.09499	1.36038	0.73537
1.32576	53.7759	1.05124	1.29698
2.86406	0.986408	1.03401	1.25736
0.732408	0.911396	1.18813	1.44785
0.783721	13.9092	1.38508	0.938122
0.404489	0.797717	1.01629	10.6721
0.93138	0.725251	0.935316	0.835879
0.5984	0.933445	3.02834	1.47358
0.827323	2.7552	1.33162	1.6166
0.473273	0.472889	3.33221	1.29791
0.805625	0.867762	3.20852	1.8601
1.01229	1.05997	2.13191	38.4436
0.223193	1.10965	1.17595	0.933243
0.738625	0.909361	2.72449	1.41585
0.481104	1.05476	1.45596	1.54793
0.849954	2.39509	1.3155	1.91845
0.748883	1.64975	2.49437	2.31262
0.444143	0.483583	1.84357	9.23132
1.1257	1.08569	2.46668	6.21382
0.612375	3.11873	0.398774	37.5185
0.311344	1.35571	1.31216	1.49746
0.61276	1.13144	1.28725	1.3327
0.765112	0.542197	0.451245	2.86876
1.14384	2.08544	1.19491	1.26996
0.350409	1.55106	1.70589	0.812252
0.532483	1.35152	1.01446	45.2255
0.871366	4.34197	0.797768	6.85898
0.578415	0.975753	0.428217	0.909888
0.883741	0.64827	0.428857	1.59813
0.886188	1.08538	0.844835	32.4803
0.377825	1.26264	0.443399	1.61427
0.508801	1.2187	0.284463	1.08618
0.339253	0.943081	0.318198	3.75164
0.334976	0.583589	1.25544	1.21685
1.04793	0.87616	0.990337	1.31416
0.646759	0.849603	0.938665	2.3053
0.662318	1.24355	0.648838	7.04003
0.986669	17.0416	2.72513	2.50864
0.785082	1.28929	1.10694	1.4026
0.614891	1.50019	3.85308	38.1144
0.493601	2.62788	1.16566	1.85666
0.259672	0.719888	0.608332	0.959661
0.636169	0.968844	1.23585	0.830494
0.53653	0.769326	0.941594	16.9051
0.230324	1.50536	1.18426	47.1453
1.901	0.44509	0.744558	6.29753
0.255153	1.22298	1.17649	0.840815
1.21534	1.264	0.974631	0.612597
0.687565	0.650579	0.334264	2.64363
1.17816	1.04778	2.1341	5.04417
0.43504	1.04299	1.35074	1.17232
0.73124	0.912889	0.607087	1.17232
0.262661	0.850314	1.82052	17.7866
0.863562	0.871942	0.921292	4.25471
0.448429	1.22141	1.43746	1.44843
1.71063	0.509049	1.22228	1.3694
0.601368	1.27109	0.354489	5.42247
0.821143	1.37321	1.61974	0.458164
0.683352	0.869055	0.469998	1.419
0.419998	1.00243	1.47074	0.854256
0.411795	0.995088	1.7793	25.0461
1.17381	1.48421	0.496077	0.732484
0.312258	1.40244	0.538086	1.43532
0.396042	1.39062	1.30171	0.504585
0.234694	0.557631	1.81755	28.6091
0.641946	0.887758	1.69948	1.46172
0.304499	1.21798	0.200575	3.76972
0.518817	0.846417	1.07836	1.54495
0.39343	0.664964	1.7007	0.694032
0.713949	0.664527	0.164252	1.10219
0.511793	0.420109	0.494647	1.10219
0.583221	0.699094	0.416043	1.34453
0.66586	1.54646	0.766131	0.769043
0.702577	0.712177	1.62999	3.77727
0.353655	1.13301	0.392296	3.26042
0.482693	12.7529	0.981459	0.5808
0.57425	12.7529	0.270881	0.835381
0.411324	2.22828	0.395571	1.84295
0.720337	0.722308	1.40662	5.33929
0.165061	1.13973	1.13072	46.6159
0.64577	12.2175	0.428844	0.626193
0.547162	0.840001	0.543198	34.2568
1.22117	1.75198	1.18992	3.26645
0.498458	2.90828	1.05072	2.89561
0.542873	1.03175	1.54294	2.26009
0.209626	1.99002	0.371658	1.16941
0.609757	1.07991	0.198676	0.767643
0.438079	10.4127	0.252521	17.0994
0.584469	1.22281	0.668513	26.5051
0.425335	0.755682	0.682662	4.37534
0.398618	8.08363	1.13092	5.34314
0.730298	0.795184	0.423868	40.4032
0.443745	0.759974	0.757155	1.30812
0.933671	0.731053	1.14735	23.5861
0.573234	1.37047	0.723015	0.902349
0.133524	6.2567	0.858644	19.5541
0.504961	0.668861	0.493187	0.589498
0.352395	0.471957	1.227	0.773619
0.542094	1.41629	0.522679	1.51005
0.20423	0.480786	0.490132	1.2049
0.353915	0.773258	0.923855	1.2049
0.730586	0.849271	1.06906	0.722035
0.814053	0.739163	0.235611	0.744272
0.850404	0.403475	0.397901	1.02916
1.21524	1.43712	0.892647	10.8415
0.425016	0.711003	0.943494	0.974632
0.783158	0.472009	0.225541	0.974632
0.551596	0.568595	0.462371	0.379364
0.394732	7.01175	0.599851	1.11983
0.449792	0.443535	0.350831	1.37278
0.563233	0.878305	0.583007	1.37278
0.746121	0.844854	0.918995	9.88068
0.229394	0.711426	0.48851	31.277
0.477102	2.41959	0.312439	11.8886
0.326684	0.596552	0.997319	0.501884
0.38705	1.14397	0.409601	22.0338
0.426414	1.24052	0.494492	1.96879
0.248545	0.876605	0.354205	1.96879
0.565839	0.357267	0.540514	0.6249
0.142053	0.379523	0.719101	1.60227
0.447122	1.37993	0.244143	12.9597
0.644155	0.774914	0.442492	5.12236
0.549236	0.486486	1.04182	0.485115
0.645987	9.33916	0.263282	0.381377
0.390446	0.931791	0.421232	2.30024
0.833114	0.414247	0.726311	2.07494
0.239231	0.684089	0.397503	2.07494
0.418245	0.821536	0.354182	0.566979
0.297575	0.699709	0.369233	0.560893
0.285277	0.913286	0.169937	0.549707
0.275343	1.26714	0.657269	2.82637
0.278003	1.58178	0.521524	1.24449
0.673604	1.43749	0.318307	35.1628
0.390737	0.817769	0.392119	0.934835
0.31151	1.85847	0.528312	0.468829
0.494832	0.805809	0.34608	21.4818
0.357546	9.75481	0.209589	0.51373
0.648074	0.628789	1.01133	0.509641
0.394113	0.614291	0.240557	24.6822
0.290623	0.869874	0.369279	25.7956
0.325023	0.768422	1.21757	28.0631
0.268799	0.477772	0.431755	0.532131
0.437973	0.563344	0.216179	1.72498
0.381028	0.436099	0.302798	0.976307
0.227808	0.695021	0.275914	6.48491
0.125672	0.664973	0.726305	2.48554
0.202691	9.26065	0.604495	23.1885
0.376193	0.476579	0.434784	4.43025
0.435598	1.5965	0.379406	0.437766
0.287015	0.54071	0.182494	8.94586
0.442499	0.86296	0.238138	0.717224
0.241299	0.424919	0.61992	2.38193
0.619489	1.00558	0.207858	2.38193
0.128815	0.368477	0.255553	1.22224
0.282678	0.433023	0.432099	0.489899
0.186533	0.991177	0.056598	0.556805
0.236157	0.800229	0.272013	2.80837
0.184431	0.662555	0.231084	4.2335
0.540114	1.19461	0.300297	1.67842
0.665424	0.536103	0.286341	1.67842
0.46528	0.601185	0.71343	2.82116
0.390281	0.540906	0.348828	0.427478
0.231266	0.759257	0.447407	0.689242
0.297864	0.868296	0.214114	1.00844
0.394585	0.368682	0.434604	16.1448
0.122948	0.366927	0.267994	24.9439
0.55832	0.770423	0.609524	2.73221
0.303973	1.01487	0.343748	3.12874
0.198403	0.662441	0.197163	3.55179
0.406562	1.12583	0.393258	0.456296
0.453462	0.465811	0.428284	0.523605
0.310334	0.766511	0.267111	1.62868
0.203834	1.70494	0.292947	0.499213
0.298966	0.824333	0.086589	0.453821
0.283274	0.623107	0.422355	0.5937
0.286133	0.699776	0.269188	1.7683
0.377477	1.28148	0.302854	0.857082
0.198054	0.328997	0.291104	1.05852
0.478783	0.615166	0.218343	2.36463
0.140573	0.772787	0.165028	3.86888
0.598712	0.421616	0.484759	0.523544
0.395151	0.331227	0.298846	4.09476
0.497549	0.609367	0.187808	0.532553
0.377252	0.205045	0.731162	0.441021
0.237058	8.11512	0.334242	2.75096
0.113695	0.611065	0.253451	0.29136
0.234837	1.12484	0.118093	2.61254
0.451938	0.722472	0.439003	2.29587
0.110095	0.37298	0.080054	3.62985
0.366896	1.09839	0.286107	3.23672
0.230019	0.889944	0.268977	1.01415
0.240906	0.442465	0.238992	0.618483
0.341725	0.571032	0.530997	0.475099
0.094089	0.567205	0.495453	0.369242
0.108501	0.783728	0.130666	0.38601
0.39778	0.283858	0.143318	0.855256
0.37961	1.05583	0.036307	0.353088
0.123651	0.986394	0.541068	0.408989
0.433756	0.410399	0.190259	1.01913
0.150005	0.643418	0.033484	0.524894
0.340706	5.09481	0.606534	0.322787
0.2581	0.457136	0.286278	0.26121
0.311034	0.500545	0.310784	0.378494
0.197122	1.33508	0.548457	3.54002
0.352687	1.37508	0.241644	0.603566
0.48972	0.836656	0.265437	0.593439
0.361499	0.650988	0.104771	0.773592
0.465753	0.761933	0.209064	3.49478
0.300338	0.837858	0.144857	0.540612
0.10901	1.37695	0.299504	1.77901
0.294931	0.495951	0.196496	0.274575
0.098762	0.897115	0.354717	0.341237
0.093695	0.743454	0.149358	1.82006
0.204747	0.66017	0.132129	0.773548
0.218111	0.513963	0.201479	2.90846
0.412554	0.559717	0.274933	0.497354
0.153054	1.11051	0.130643	0.495532
0.275762	0.548784	0.273316	0.432232
0.186415	0.663149	0.432558	0.428611
0.49396	0.30944	0.367907	0.896711
0.103713	0.847136	0.350471	2.01868
0.192114	0.585575	0.27363	0.720468
0.381152	0.562594	0.161273	0.951081
0.421237	0.680203	0.206358	0.366754
0.501217	0.775144	0.18661	0.523796
0.190557	0.842421	0.091245	0.391043
0.353014	7.28365	0.426068	0.542625
0.117426	1.30571	0.499178	1.27611
0.114907	0.51567	0.159373	0.661771
0.624007	0.539145	0.057338	0.293754
0.182631	0.897994	0.199477	0.937593
0.24463	0.692822	0.17621	0.383245
0.294446	0.512045	0.185974	0.236034
0.241484	7.06324	0.5054	0.587937
0.098403	0.600333	0.297147	0.643958
0.295919	0.356432	0.221942	0.441461
0.219378	0.468668	0.143855	0.384288
0.131835	1.07408	0.181871	0.489547
0.097556	0.372649	0.157652	0.519786
0.346907	0.550951	0.300344	0.473196
0.104877	0.505293	0.311324	0.363448
0.341684	0.643173	0.323188	2.74905
0.39356	0.848317	0.201519	0.363779
0.235558	0.456138	0.051748	0.42656
0.137065	0.49133	0.041995	0.855659
0.192704	0.469563	0.309609	0.335996
0.279089	0.483233	0.16282	0.662744
0.146511	0.610171	0.251168	0.416536
0.189108	0.663942	0.277688	0.454535
0.239757	0.707553	0.335535	0.419088
0.244268	0.642092	0.300142	2.6803
0.079816	0.47019	0.282263	0.342436
0.356348	2.04396	0.269457	0.209864
0.176937	0.526745	0.186124	0.339619
0.205052	0.911239	0.304807	1.87028
0.127028	0.611721	0.325832	0.795045
0.066815	0.546476	0.03495	1.13983
0.077843	0.348254	0.319846	0.404191
0.216341	0.713754	0.132688	0.301617
0.393062	0.744986	0.117644	0.37008
0.151981	0.735219	0.197412	0.40964
0.223988	0.682772	0.032278	0.828037
0.113525	0.594591	0.201537	0.609974
0.178597	0.66083	0.134912	0.330419
0.225422	0.875226	0.36385	0.247375
0.168688	2.20511	0.047213	0.646401
0.084971	0.666854	0.259063	0.93352
0.202737	0.388271	0.123957	0.397263
0.183004	0.727507	0.14746	0.635673
0.18999	0.675416	0.202289	0.534724
0.217135	0.295821	0.190033	0.61371
0.140838	0.730564	0.179131	0.665247
0.087889	0.928927	0.099081	0.329461
0.079608	0.862344	0.078088	0.867159
0.304802	0.70744	0.272069	0.394047
0.077803	1.0328	0.270403	1.01865
0.271325	0.584786	0.068652	0.61875
0.230571	0.26961	0.30359	0.153633
0.082202	0.701152	0.306032	0.329403
0.162489	0.77882	0.099849	0.262038
0.163783	0.707971	0.122517	0.43789
0.252669	0.659437	0.100576	0.736772
0.097808	3.53197	0.221044	0.348655
0.23923	0.484947	0.168164	0.360433
0.154026	0.510893	0.247863	0.901886
0.157361	0.418	0.409091	0.288177
0.182513	0.371978	0.128627	0.295685
0.148104	0.304141	0.282182	1.04827
0.233411	0.918821	0.225475	0.182262
0.118052	0.343474	0.304629	0.63569
0.124706	0.364512	0.172254	1.34379
0.282339	1.00447	0.093101	0.368737
0.11835	0.649489	0.075015	0.440308
0.148626	0.251561	0.30131	1.17136
0.071073	3.35054	0.123704	1.28849
0.166625	0.249348	0.120949	0.281719
0.079711	0.496523	0.208443	1.216
0.223961	0.752753	0.066808	1.85021
0.160591	1.46783	0.228478	0.483643
0.220551	0.238968	0.08175	0.22
0.182939	0.317979	0.131832	0.289029
0.112826	1.10169	0.16107	1.23668
0.067897	1.07963	0.139461	0.166368
0.174712	0.957786	0.280716	0.957264
0.054719	0.280634	0.094475	0.40499
0.177845	0.755512	0.093989	0.408151
0.066543	0.633843	0.08639	0.836261
0.236497	0.320547	0.21224	0.841945
0.201543	0.512686	0.248808	0.734551
0.337292	0.68649	0.281081	0.521645
0.111486	0.288664	0.058584	0.674805
0.069735	0.207649	0.029006	0.29458
0.288999	0.723883	0.109014	1.91736
0.101861	0.947559	0.16688	0.338907
0.190015	0.758098	0.042359	0.332375
0.249518	0.382022	0.203569	0.447496
0.104985	0.361241	0.219129	0.112332
0.156846	0.303928	0.143995	0.765252
0.060576	0.633206	0.030545	0.693138
0.225049	0.677239	0.225989	0.37448
0.058904	0.453891	0.03931	0.495034
0.061156	0.247049	0.28341	0.777676
0.06104	0.44405	0.158473	0.248629
0.259384	0.729022	0.194268	0.33676
0.107162	0.829515	0.114254	0.897001
0.067493	0.683812	0.139095	0.169098
0.224529	0.877582	0.170517	0.917298
0.274238	0.301607	0.071874	0.239821
0.128454	0.865184	0.138299	0.453683
0.063232	0.705662	0.125789	0.681416
0.142826	0.610898	0.209692	0.170773
0.238124	0.279213	0.11875	0.241213
0.101602	0.666644	0.303226	1.23459
0.114041	0.907074	0.042699	0.227772
0.133061	0.618753	0.125	0.631674
0.144905	0.575576	0.067647	1.14618
0.089036	0.75445	0.188549	0.72572
0.1597	0.515882	0.031911	0.513545
0.158228	0.524147	0.26692	0.321306
0.175047	0.3049	0.112796	0.250432
0.260071	0.643547	0.093375	0.295385
0.265484	0.440269	0.024285	0.308909
0.153586	0.279737	0.06448	0.289656
0.212353	0.401465	0.21062	0.808502
0.118071	0.533442	0.029584	0.553436
0.072003	0.523292	0.046693	1.27407
0.146524	0.492493	0.054961	0.32429
0.053812	0.555917	0.027782	0.253195
0.147174	0.574758	0.30663	0.130204
0.270811	0.442614	0.178908	0.153476
0.089645	0.287077	0.041671	0.32419
0.069714	0.317502	0.117418	0.131989
0.269552	0.55824	0.044691	3.09807
0.060162	0.753497	0.140265	0.8196
0.057593	0.598553	0.218254	0.971806
0.178096	0.206907	0.088711	0.606622
0.105067	0.571014	0.128165	1.37833
0.067398	1.19482	0.099602	0.453803
0.073943	0.828343	0.091702	0.419652
0.133626	0.163583	0.083259	0.258266
0.540458	0.445295	0.115999	0.13806
0.167234	0.286353	0.174551	0.668106
0.094726	0.372132	0.121069	1.9709
0.104897	0.159039	0.172134	0.298092
0.086061	0.17792	0.025627	0.620909
0.196256	0.268204	0.249412	0.33215
0.105896	0.728442	0.144344	0.33572
0.225776	0.31213	0.18604	0.252103
0.068096	0.719947	0.077005	0.350653
0.09534	0.36273	0.094984	0.288555
0.443579	0.441486	0.022051	1.65135
0.06465	3.93273	0.031255	0.267586
0.047089	0.570714	0.18591	0.369676
0.112417	0.455769	0.464602	0.18167
0.199115	0.385882	0.035413	0.835172
0.059776	0.251364	0.16627	0.418325
0.109341	0.204089	0.081882	0.252034
0.107143	0.559711	0.132729	0.724684
0.185372	0.618291	0.239939	0.139963
0.112644	0.634202	0.17338	0.276516
0.078431	0.424519	0.081713	0.782166
0.057762	0.968903	0.156962	0.676616
0.162209	0.617616	0.124377	0.41128
0.114647	0.727182	0.200777	0.51316
0.080394	0.704273	0.028508	0.131607
0.099448	0.385835	0.10431	0.10332
0.059771	0.724586	0.402161	0.168808
0.073296	0.352231	0.082206	0.617263
0.061655	0.644444	0.192157	0.274492
0.133447	0.569726	0.049784	0.240105
0.051988	0.782513	0.050336	0.887292
0.104935	0.364248	0.101289	0.196605
0.162679	0.232943	0.090456	0.118789
0.12296	0.452361	0.049423	0.39272
0.058349	0.556828	0.199245	0.555701
0.072935	0.413077	0.047265	0.53849
0.048444	0.226118	0.151744	0.268646
0.173688	0.373167	0.157883	0.333631
0.119643	0.68241	0.073667	1.21572
0.1413	1.10805	0.092637	0.333099
0.036757	0.870453	0.045286	0.775576
0.14896	0.483061	0.01848	0.592013
0.151481	0.415256	0.085113	0.264043
0.052803	0.461381	0.060909	0.636904
0.061355	0.460311	0.08776	0.289238
0.120945	0.219462	0.065879	0.240305
0.067476	0.53777	0.083816	0.125139
0.0644	0.654177	0.040777	0.41498
0.037613	0.6255	0.06781	1.04393
0.11179	0.20972	0.074681	1.48783
0.16086	0.633537	0.083367	0.558583
0.074732	0.517076	0.120978	0.120941
0.094713	0.602769	0.180566	0.316271
0.185408	0.389534	0.035589	0.643393
0.129807	0.791912	0.170777	0.385863
0.078964	0.977555	0.105368	0.324635
0.050055	0.22068	0.063235	0.750913
0.072197	0.392451	0.025995	0.220169
0.049256	1.35787	0.147612	0.275945
0.077404	0.470735	0.075739	1.03866
0.12708	0.628864	0.093014	0.806871
0.21134	0.498998	0.056665	1.08262
0.043582	0.167261	0.155937	0.21357
0.067411	0.493727	0.154727	0.210888
0.068418	0.521076	0.098885	0.628109
0.152354	0.402917	0.123711	0.144063
0.056783	0.689032	0.116375	0.345383
0.084818	0.374161	0.048563	1.28817
0.689459	0.533451	0.285714	0.397414
0.073269	0.152838	0.193133	0.259097
0.115848	0.22276	0.074175	0.304454
0.117529	1.21496	0.079265	0.238602
0.06535	0.461976	0.102396	0.428203
0.147604	3.38545	0.113792	0.642959
0.116456	0.329119	0.05845	0.267641
0.133981	0.496776	0.18386	0.117736
0.132255	1.00856	0.07258	0.199965
0.155313	0.769932	0.051464	0.251567
0.116065	0.261921	0.091319	0.595868
0.598105	0.655651	0.150718	0.140507
0.053578	0.684795	0.164815	0.174851
0.099079	0.604766	0.090979	0.390483
0.073115	0.548316	0.051636	0.18589
0.066453	0.517546	0.022845	2.90786
0.041119	0.230613	0.154144	0.199779
0.10065	0.72983	0.136839	0.095322
0.0535	0.190711	0.142265	1.37156
0.037652	2.33808	0.047695	0.850396
0.091782	0.146159	0.10962	0.391326
0.075976	0.744637	0.046731	0.221988
0.029369	0.495521	0.025189	0.614212
0.046855	0.510734	0.189853	0.164911
0.051857	0.321789	0.049991	0.696644
0.103348	0.296106	0.100703	1.12464
0.084027	0.227851	0.052859	0.20994
0.085611	0.278544	0.095472	0.446823
0.089652	0.322658	0.040177	0.182212
0.118864	0.315378	0.032833	0.210514
0.05267	0.586847	0.025369	0.337204
0.068348	0.207511	0.02194	0.770801
0.061358	0.747986	0.04862	0.333424
0.186691	0.457499	0.075974	0.400853
0.062091	0.516648	0.045106	0.463275
0.069665	0.379318	0.065163	0.302834
0.098175	0.666702	0.036698	0.104921
0.107522	0.368208	0.061254	0.122068
0.025116	0.643199	0.061982	0.234746
0.101671	0.190845	0.081797	0.17498
0.051352	0.19465	0.019832	0.279748
0.038704	0.279653	0.161465	0.207948
0.105602	0.352025	0.05147	0.276523
0.082208	0.464774	0.063777	0.196055
0.134831	0.1995	0.115789	0.677805
0.092001	0.208861	0.136443	0.517481
0.046492	0.20704	0.082647	0.77061
0.071974	0.637737	0.110811	0.224461
0.079019	0.64412	0.167075	0.253706
0.078805	0.42835	0.150438	1.28739
0.052788	0.606272	0.36293	0.306338
0.531683	0.156272	0.025866	0.662258
0.125166	0.33729	0.173312	0.634307
0.057073	0.393899	0.022125	0.605318
0.042085	0.218244	0.09498	0.335733
0.098591	0.212402	0.033815	0.461159
0.149038	0.669002	0.099328	0.513456
0.108061	0.601299	0.091483	0.838835
0.0902	3.12438	0.240193	0.728554
0.040231	0.449817	0.136207	0.357743
0.080808	0.315393	0.089569	0.157069
0.079239	0.41736	0.09093	0.285833
0.087796	0.510881	0.130182	0.143505
0.081806	0.404743	0.100134	0.722172
0.043713	0.479748	0.069799	0.447775
0.107742	0.457335	0.095032	0.593263
0.051534	0.239008	0.040376	0.101044
0.074142	0.588395	0.014578	0.194547
0.045213	0.335397	0.090627	0.270266
0.049072	0.229813	0.147051	0.699391
0.063006	0.523064	0.075161	0.594073
0.104408	0.345894	0.106687	0.669155
0.131414	0.166825	0.090698	0.224481
0.057722	0.214621	0.013141	0.914971
0.055881	3.4356	0.107312	0.561957
0.096386	1.5414	0.037128	0.185633
0.074989	0.554621	0.085475	0.596061
0.060373	0.224342	0.174957	0.403767
0.044879	0.180437	0.090964	0.264032
0.092648	0.338134	0.064442	0.231201
0.146566	0.535067	0.039949	0.482894
0.048077	0.212163	0.053545	0.548295
0.062527	0.908962	0.147929	0.755314
0.048186	0.344103	0.051511	0.165819
0.07343	0.455759	0.092412	0.152177
0.141447	0.628423	0.089312	0.185544
0.323188	0.460232	0.088315	0.080393
0.057552	0.420021	0.09292	2.15746
0.096345	0.612446	0.051804	0.114825
0.045655	0.453953	0.139336	0.576906
0.062468	0.264319	0.064881	0.087448
0.043653	0.252236	0.034247	0.615514
0.046909	0.361699	0.065961	0.300578
0.040684	0.498305	0.046976	0.356526
0.056251	0.323897	0.136961	0.481277
0.041405	0.477834	0.066626	0.531096
0.054932	0.259849	0.011452	0.171341
0.057055	0.483232	0.171717	0.095641
0.096176	0.325714	0.062071	0.096477
0.434555	0.356633	0.155128	0.094721
0.065243	0.177822	0.112462	0.606478
0.062531	0.409044	0.063815	0.712547
0.039283	0.523566	0.072211	0.243325
0.05813	0.545431	0.035389	0.319602
0.09	0.497825	0.142289	0.647877
0.048672	0.189071	0.017416	0.6117
0.05298	0.179146	0.023557	0.828054
0.140351	0.262396	0.016258	0.425976
0.097772	0.348872	0.031458	0.587093
0.104876	0.744484	0.163194	0.08773
0.060705	2.84959	0.029119	0.306643
0.032957	0.313199	0.069906	0.360477
0.080247	0.367681	0.017265	0.290374
0.064623	0.322086	0.106171	0.549734
0.071363	0.393857	0.030668	0.197935
0.073114	0.639017	0.060939	0.091774
0.076238	0.276729	0.019501	0.653438
0.059632	0.401942	0.034751	0.502745
0.058619	0.642612	0.030574	0.238837
0.03832	0.259688	0.06085	0.477905
0.052317	0.24074	0.044809	0.88
0.029014	0.54999	0.158257	0.115904
0.071613	0.610731	0.044834	0.555775
0.060248	0.444112	0.022172	0.447917
0.049201	0.435491	0.254626	0.526649
0.059984	0.253561	0.056692	0.115246
0.031107	0.224776	0.02882	0.193896
0.070796	0.498348	0.037713	0.098751
0.062026	0.487945	0.041622	0.18652
0.035968	0.46127	0.115612	0.595078
0.076137	0.400577	0.064069	0.158239
0.057213	0.345117	0.09214	0.111182
0.039934	0.305034	0.075517	0.283222
0.088378	1.22015	0.028913	0.192586
0.044987	0.449225	0.142438	0.101864
0.066186	0.310537	0.090727	0.601484
0.070292	0.426038	0.060444	0.318923
0.057292	0.25717	0.055138	0.201917
0.042894	1.12763	0.126523	0.295042
0.021925	0.384985	0.039169	1.89268
0.057945	0.339097	0.095442	0.077717
0.046914	0.31138	0.086844	0.086832
0.040243	0.248176	0.114237	0.629234
0.046741	0.448229	0.081442	1.88871
0.096336	0.37308	0.11231	0.099719
0.080238	0.383744	0.11276	0.175255
0.049278	0.142015	0.07305	0.572446
0.05675	0.311273	0.021458	0.614821
0.042362	1.25469	0.034243	0.315622
0.051138	0.284716	0.013485	0.392869
0.064367	0.229263	0.018359	0.394819
0.063406	0.426955	0.057499	0.247272
0.061892	0.727819	0.116897	0.514114
0.10878	0.769334	0.018504	0.232351
0.03837	0.551207	0.08931	0.304879
0.092215	0.185175	0.074464	0.217143
0.112745	0.302073	0.033653	0.601157
0.038866	0.343424	0.039865	0.228683
0.038613	0.211428	0.034222	0.671548
0.042439	0.352738	0.099795	0.154616
0.05953	0.365108	0.105358	0.184014
0.05913	0.339397	0.108144	1.8389
0.0577	0.232343	0.080228	0.190367
0.052398	0.228858	0.157385	0.0988
0.050201	0.287401	0.12381	0.235129
0.032045	0.403055	0.036757	0.288504
0.068389	0.463508	0.040251	0.364424
0.04315	0.266218	0.025161	0.092266
0.045273	0.158743	0.061791	0.522908
0.048445	0.265842	0.06318	0.135539
0.054087	0.331383	0.080963	0.240379
0.054257	0.460771	0.100371	0.34397
0.046849	2.46139	0.047373	0.14104
0.040419	0.265519	0.037032	0.642865
0.026291	0.143113	0.11006	0.212685
0.04489	0.174661	0.030541	0.218106
0.034737	0.304382	0.049994	0.236035
0.038246	0.174247	0.091802	1.73715
0.044586	1.42684	0.064083	1.36964
0.022363	0.173591	0.077396	0.187629
0.077037	0.152924	0.062749	0.169383
0.073696	0.384089	0.053686	0.351308
0.033336	0.415838	0.099714	0.18441
0.084094	1.57647	0.064053	0.182461
0.028453	0.148666	0.02061	0.186506
0.098238	0.18829	0.023261	0.127415
0.09965	0.259942	0.062076	0.196102
0.073059	0.479215	0.080388	0.227559
0.038381	0.150302	0.021045	0.138026
0.025116	0.323696	0.086111	0.302609
0.058418	0.321564	0.08598	0.540211
0.049049	0.406769	0.090923	0.312556
0.026919	0.345941	0.088645	0.13915
0.044979	0.310947	0.019896	0.365391
0.031574	0.332536	0.053699	0.133832
0.045501	0.278636	0.022181	0.061254
0.056221	0.467645	0.067553	0.069982
0.041777	0.462634	0.086726	0.083438
0.079739	0.453867	0.012187	0.421925
0.038095	0.202295	0.021998	0.501117
0.075957	0.406241	0.070664	0.272033
0.039555	0.495211	0.032998	0.541586
0.051697	0.150543	0.027881	0.286751
0.059289	0.366345	0.026295	0.361542
0.033406	0.156721	0.033673	0.364922
0.042744	0.338363	0.059553	0.156285
0.031674	0.246081	0.147511	0.291412
0.046809	0.419313	0.106809	0.774696
0.04878	0.436975	0.091944	0.299929
0.052028	0.328338	0.028249	1.67945
0.054378	0.415658	0.018661	0.071316
0.031229	0.359851	0.021842	0.308792
0.039708	0.156384	0.026588	0.251844
0.05323	0.12241	0.13311	0.392977
0.047256	0.30735	0.154948	0.171632
0.033849	0.306385	0.062028	0.166169
0.313753	0.33629	0.057241	0.718986
0.354155	0.277082	0.098032	0.565361
0.028476	0.415023	0.065253	0.105919
0.048444	0.304744	0.041058	0.146143
0.076412	0.175772	0.099746	0.159207
0.066797	0.235785	0.051862	0.799743
0.067776	0.176014	0.012141	0.227023
0.062227	0.268924	0.116107	0.37444
0.041289	0.148514	0.067476	0.335535
0.055298	0.470133	0.013266	0.146132
0.092368	0.280305	0.04525	0.414557
0.028698	0.278871	0.082371	0.425967
0.034669	0.231238	0.049934	0.975317
0.03899	0.271645	0.051792	0.16474
0.050496	0.344278	0.083825	0.416857
0.05036	0.267761	0.101437	0.366207
0.036157	0.277002	0.050365	0.185455
0.044436	0.351871	0.129369	0.398585
0.047512	0.155758	0.137116	0.373944
0.038049	0.399615	0.020306	0.293098
0.039937	0.265038	0.029265	0.663363
0.040226	0.244202	0.046349	0.327034
0.092515	0.107665	0.07752	0.641471
0.023002	0.234559	0.010682	0.161826
0.075932	0.211426	0.074603	0.102252
0.052527	0.174324	0.046627	0.219706
0.039799	0.26735	0.024444	0.281993
0.040449	0.181717	0.09892	0.195026
0.022694	0.372847	0.060807	0.208481
0.045551	0.524455	0.016186	0.256488
0.050904	0.276855	0.019095	0.102527
0.040654	0.275042	0.01817	0.138948
0.029132	1.24699	0.037236	0.252412
0.060227	0.239049	0.11875	0.160368
0.03255	0.267264	0.079277	0.45311
0.032822	0.304962	0.123744	0.231679
0.060926	0.174576	0.109405	0.281277
0.01841	0.274016	0.103448	0.423984
0.066406	0.244189	0.037131	0.037494
0.030013	0.368091	0.08762	0.699069
0.047789	0.194086	0.012198	0.077546
0.08074	0.331492	0.020966	0.414615
0.044933	0.136945	0.037595	0.161923
0.032807	0.105158	0.093763	0.266911
0.044639	0.13103	0.105638	0.304247
0.059706	0.277618	0.06228	0.170994
0.061852	0.124834	0.038607	0.199953
0.071124	0.755132	0.117276	0.541463
0.029876	0.137298	0.040576	0.346118
0.301205	0.350868	0.092619	0.297383
0.060749	0.455638	0.054212	0.168708
0.043335	0.134484	0.128997	0.624241
0.045694	0.289823	0.054018	0.450371
0.038031	0.220137	0.085404	0.415823
0.044005	0.159096	0.075123	0.109638
0.040121	0.108963	0.076389	0.620543
0.287425	0.335831	0.098258	0.154532
0.027856	0.196318	0.095156	0.328829
0.041001	0.186052	0.057557	0.27992
0.036089	0.12057	0.043183	0.067785
0.050107	0.671729	0.047518	0.215133
0.037776	0.292595	0.042424	0.498816
0.049799	0.30874	0.03796	0.320855
0.03245	0.229388	0.022282	0.314041
0.264032	0.221028	0.024006	0.610505
0.074434	0.144194	0.014078	0.427338
0.020304	0.29929	0.112971	0.088006
0.077753	0.191656	0.115632	0.342857
0.043103	0.627675	0.035042	0.445674
0.032399	0.248658	0.052504	0.132313
0.046081	0.234439	0.092657	0.056348
0.046926	0.254719	0.06109	0.269172
0.040326	0.278754	0.036884	0.626686
0.04754	0.189445	0.014548	0.101599
0.019721	0.405696	0.057319	0.702625
0.037227	0.363448	0.014918	0.203578
0.043636	0.32106	0.048105	0.413707
0.036939	0.089688	0.014146	0.125869
0.049567	0.379031	0.10576	0.312895
0.250755	0.602265	0.016196	0.103932
0.03312	0.201649	0.022623	0.399151
0.03072	0.266189	0.018103	0.336671
0.023681	0.192242	0.039167	0.734461
0.035495	0.144272	0.128019	0.20342
0.027253	0.582925	0.113442	0.371824
0.032255	0.432235	0.078869	0.277814
0.032829	0.277722	0.129584	0.465987
0.063347	1.29774	0.030274	0.712712
0.039264	0.28677	0.016998	0.270575
0.035545	0.152213	0.038338	0.362061
0.039275	0.400616	0.074023	0.137557
0.030785	0.147232	0.052982	0.082509
0.037697	0.159153	0.121317	0.384294
0.030957	0.926708	0.023865	0.098394
0.206647	0.324161	0.02124	0.040175
0.038869	0.277166	0.025667	0.814557
0.236923	0.799246	0.06799	0.209123
0.03384	0.147522	0.016838	0.398058
0.03226	0.656814	0.057151	0.224608
0.023399	0.217084	0.025682	0.264792
0.021117	0.286161	0.076469	0.397649
0.023087	0.301139	0.079933	0.089041
0.042386	0.86324	0.024371	0.065097
0.041617	0.127507	0.051796	0.417074
0.044316	0.360396	0.02231	0.175142
0.018697	0.177158	0.13121	0.435625
0.027216	0.776401	0.074229	0.140082
0.032094	0.555	0.02522	0.124183
0.018292	0.256376	0.015329	0.128918
0.02752	0.240524	0.070774	0.149395
0.042895	1.71576	0.055372	0.912236
0.0399	0.203733	0.027765	0.203475
0.041314	0.203733	0.022815	0.514877
0.127418	0.232436	0.074637	0.136431
0.040161	0.194296	0.055652	0.29973
0.023746	0.198902	0.114096	0.633306
0.018722	0.192759	0.024296	0.535595
0.134932	0.305286	0.02774	0.211433
0.029053	0.21046	0.12221	0.255191
0.020711	0.248924	0.100559	0.118509
0.03868	0.194935	0.043783	0.56487
0.023258	0.223003	0.052088	0.027719
0.010923	0.327746	0.047536	0.085096
0.016849	1.58465	0.185242	0.350425
0.114726	0.148955	0.011153	0.275567
0.015346	0.110903	0.014561	0.590261
0.014694	0.157341	0.111361	0.715116
0.102744	0.249351	0.090411	0.524483
0.016233	0.224854	0.020674	0.823981
0.0217	0.091402	0.115839	0.125493
0.020508	0.282029	0.031511	0.218389
0.017986	0.093386	0.099652	0.473766
0.022272	0.129291	0.014699	0.311486
0.020263	0.328701	0.015959	0.097797
0.023077	0.176713	0.035666	0.079365
0.122423	0.367588	0.056128	0.229094
0.101248	0.149712	0.099692	0.805481
0.011729	0.131576	0.051623	0.02335
0.061963	0.207599	0.022953	0.354641
0.014595	0.18847	0.057508	0.25157
0.015656	0.146275	0.08146	0.544011
0.020893	0.211322	0.111974	0.774687
0.013536	0.181102	0.051559	0.271663
0.012653	0.32402	0.050102	0.247587
0.028029	0.119326	0.085731	0.576213
0.088029	0.198533	0.034621	0.480254
0.013239	1.57673	0.092607	0.217292
0.09375	0.159164	0.011853	0.111088
0.011141	0.185836	0.048877	0.127551
0.01694	0.080638	0.045111	0.435601
0.023699	0.145004	0.019644	1.09203
0.015799	0.131154	0.110849	0.349705
0.017199	0.161514	0.097375	0.223378
0.005033	0.144756	0.055392	0.021554
0.009501	0.174525	0.053601	0.254988
0.066265	0.165222	0.052991	0.269082
0.005362	0.464542	0.049097	0.461037
0.008197	1.4686	0.0231	0.709099
0.0572	0.375773	0.096223	0.117763
0.007426	0.131585	0.0775	0.183953
0.054561	0.073384	0.029491	0.420995
0.01183	0.224535	0.083183	0.208963
0.002863	0.265226	0.108876	0.129237
0.006809	0.490969	0.023689	0.021839
0.009778	0.145578	0.157399	0.288349
0.031488	0.126911	0.087418	0.715005
0.005324	0.265544	0.085581	0.335799
0.007238	0.095841	0.084211	0.224138
0.004359	0.169105	0.07603	0.995595
0.006272	0.118506	0.096651	0.124197
0.004723	0.084394	0.094921	0.659279
0.005282	0.302355	0.045051	0.25
0.00252	0.065141	0.02273	0.324014
0.004249	0.145162	0.05245	0.265193
0.003736	0.132019	0.122312	0.42766
0.003196	0.196699	0.01905	0.050216
0.008126	0.742179	0.045818	0.909166
0.012182	0.593964	0.058766	0.07865
0.001401	0.248868	0.143397	0.112981
0.009059	0.146382	0.133136	0.285324
0.000847	0.07356	0.113065	0.207041
0.001122	0.131944	0.047867	0.218619
0*	1.03158	0.074255	0.121359
0*	0.259925	0.049652	0.374056
0*	0.144347	0.089696	0.342455
0*	0.110544	0.034421	0.100187
	0.217203	0.048797	0.413017
	0.175596	0.089796	0.20025
	0.125353	0.089069	0.284717
	0.770678	0.073211	0.172531
	0.126405	0.095288	0.047161
	0.131107	0.026504	0.09396
	0.192221	0.014438	0.62432
	0.092426	0.020637	0.167085
	1.19874	0.036663	0.072744
	0.29838	0.071008	0.248038
	0.1404	0.030125	0.498892
	0.093612	0.038247	0.186527
	0.200894	0.013886	0.856557
	0.0939	0.058372	0.215776
	0.131001	0.035771	0.226415
	0.376416	0.041892	0.243127
	0.176409	0.049535	0.14498
	0.084404	0.107232	0.298745
	0.094409	0.086694	0.237734
	0.101653	0.062958	0.195587
	0.897533	0.066358	0.85133
	0.141546	0.034963	0.281478
	0.173122	0.057185	0.076112
	0.266389	0.157454	0.244044
	0.085278	0.082922	0.239249
	0.222877	0.06312	0.095584
	0.12289	0.071891	0.108444
	0.259807	0.057297	0.115952
	0.050935	0.04742	0.374086
	0.164764	0.067343	0.235017
	0.182378	0.032762	0.085338
	0.311522	0.027305	0.049623
	0.095217	0.091543	0.448602
	0.772786	0.079133	0.211559
	0.056478	0.086867	0.205317
	0.510075	0.080769	0.241657
	0.634731	0.027668	0.169864
	0.176025	0.08321	0.215424
	0.248821	0.069652	0.069286
	0.255365	0.05686	0.021832
	0.153388	0.056512	0.240527
	0.110663	0.07199	0.132203
	0.152462	0.02067	0.597392
	0.614091	0.038898	0.230892
	0.032846	0.019587	0.063215
	0.552202	0.0926	0.244604
	0.046069	0.056425	0.039788
	0.714029	0.075776	0.753617
	0.072265	0.046	0.06595
	0.131589	0.036028	0.254902
	0.279996	0.061606	0.017187
	0.069094	0.028037	0.270734
	0.051587	0.075958	0.223498
	0.080965	0.017014	0.143245
	0.124791	0.055601	0.291925
	0.085813	0.08716	0.020131
	0.218054	0.096019	0.021351
	0.070627	0.013837	0.265486
	0.094752	0.032	0.020157
	0.214537	0.022725	0.355107
	0.096945	0.064427	0.227991
	0.256738	0.084275	0.218121
	0.187812	0.083236	0.144545
	0.567823	0.028323	0.099296
	0.621311	0.09816	0.660125
	0.094472	0.071174	0.08039
	0.180644	0.102828	0.801199
	0.181293	0.081466	0.10807
	0.127994	0.076665	0.034017
	0.205053	0.012998	0.118744
	0.053433	0.053569	0.105399
	0.157283	0.091756	0.037839
	0.069197	0.067558	0.118974
	0.091232	0.159878	0.145886
	0.100228	0.07318	0.59562
	0.18798	0.022204	0.109068
	0.114952	0.095984	0.142395
	0.100823	0.039962	0.250247
	0.624067	0.102228	0.62363
	0.060853	0.086256	0.080417
	0.101818	0.0975	0.018183
	0.588845	0.168394	0.033239
	0.590664	0.026422	0.564222
	0.44661	0.038064	0.016336
	0.14342	0.045206	0.681199
	0.716151	0.071813	0.325475
	0.047066	0.102128	0.018374
	0.101495	0.084489	0.01855
	0.067872	0.065729	0.068653
	0.55384	0.028431	0.166441
	0.247856	0.053324	0.010068
	0.084882	0.022086	0.161169
	0.426883	0.056548	0.088674
	0.188279	0.037061	0.014568
	0.093653	0.053672	0.414112
	0.106724	0.036036	0.018526
	0.140038	0.033289	0.32786
	0.042312	0.084546	0.255285
	0.059605	0.030317	0.104389
	0.067396	0.060911	0.162565
	0.444346	0.029801	0.089075
	0.387502	0.035164	0.150723
	0.512217	0.091919	0.654596
	0.184697	0.079087	0.017597
	0.120452	0.056495	0.045395
	0.121934	0.044471	0.009018
	0.056584	0.053507	0.342419
	0.024919	0.080963	0.168582
	0.035352	0.077244	0.156275
	0.044255	0.043085	0.461
	0.178387	0.032931	0.222008
	0.095775	0.06611	0.129924
	0.14291	0.025554	0.150341
	0.098228	0.070645	0.619403
	0.195804	0.035249	0.01691
	0.107334	0.022311	0.131758
	0.09994	0.072	0.123382
	0.051446	0.036217	0.14449
	0.038845	0.054675	0.195402
	0.140829	0.032611	0.041959
	0.326359	0.035349	0.317846
	0.13274	0.070628	0.030651
	0.080401	0.036236	0.096629
	0.041236	0.084439	0.403255
	0.069158	0.087282	0.156614
	0.331418	0.05814	0.176661
	0.057462	0.056818	0.032224
	0.090079	0.051546	0.09278
	0.338399	0.036441	0.066247
	0.037223	0.063436	0.332161
	0.501134	0.067239	0.556544
	0.072944	0.06616	0.177718
	0.301754	0.029662	0.193434
	0.397286	0.031061	0.267868
	0.340374	0.036528	0.553994
	0.46729	0.048733	0.095208
	0.3184	0.037325	0.069318
	0.05526	0.007009	0.348784
	0.117299	0.036631	0.258735
	0.022696	0.049345	0.078823
	0.266679	0.04547	0.123615
	0.040144	0.048315	0.262822
	0.331265	0.064246	0.22508
	0.034183	0.132486	0.207047
	0.061529	0.083951	0.212151
	0.08681	0.068102	0.184639
	0.061144	0.042607	0.573909
	0.035205	0.034792	0.381982
	0.05182	0.074236	0.07728
	0.0908	0.00985	0.053269
	0.291087	0.05671	0.014665
	0.129193	0.033277	0.136817
	0.102215	0.045991	0.065708
	0.052563	0.035081	0.149842
	0.084304	0.052221	0.053833
	0.097973	0.059175	0.148488
	0.08616	0.056575	0.259724
	0.068565	0.021329	0.411531
	0.169567	0.071506	0.078333
	0.392665	0.077374	0.226382
	0.363215	0.065737	0.189956
	0.059291	0.100304	0.010144
	0.245654	0.075688	0.098101
	0.349138	0.039675	0.010911
	0.035794	0.064844	0.09417
	0.098765	0.012704	0.358929
	0.07935	0.055942	0.619784
	0.074074	0.037583	0.209864
	0.058423	0.074201	0.011976
	0.215718	0.016645	0.087179
	0.094872	0.066363	0.056234
	0.068392	0.031786	0.382239
	0.071778	0.057398	0.21849
	0.028089	0.073563	0.128182
	0.055004	0.05239	0.169959
	0.067915	0.059239	0.17795
	0.018342	0.057367	0.07628
	0.053724	0.058906	0.168403
	0.238933	0.029931	0.011531
	0.082256	0.058217	0.15867
	0.189989	0.026815	0.089518
	0.045509	0.04497	0.293553
	0.045765	0.057153	0.563595
	0.041799	0.02792	0.066095
	0.251418	0.024859	0.138656
	0.296591	0.054899	0.581061
	0.032518	0.056985	0.122636
	0.283721	0.044636	0.148766
	0.202796	0.042177	0.009238
	0.06933	0.033105	0.127573
	0.214449	0.061171	0.238518
	0.212454	0.064096	0.067136
	0.212177	0.05814	0.133429
	0.251538	0.023464	0.173751
	0.063134	0.075	0.069201
	0.139846	0.041152	0.149661
	0.228363	0.040323	0.079365
	0.057095	0.032707	0.107929
	0.173838	0.022458	0.122141
	0.03363	0.116048	0.566812
	0.052591	0.039651	0.093558
	0.216346	0.065996	0.389706
	0.184308	0.084165	0.061678
	0.035747	0.026876	0.012549
	0.063961	0.044831	0.05623
	0.037555	0.050439	0.007651
	0.053526	0.037853	0.296266
	0.042172	0.035539	0.079625
	0.029505	0.114625	0.163508
	0.02263	0.071429	0.103559
	0.018788	0.036134	0.068061
	0.065255	0.021245	0.364279
	0.091348	0.05618	0.214027
	0.054021	0.026485	0.107505
	0.082027	0.04045	0.066975
	0.007973	0.032374	0.049203
	0.027394	0.059151	0.096616
	0.025906	0.105655	0.159909
	0.121891	0.040861	0.2091
	0.078098	0.037414	0.123457
	0.030269	0.035654	0.011034
	0.055	0.020642	0.135287
	0.033954	0.04655	0.243464
	0.036283	0.026158	0.22082
	0.026144	0.060345	0.178219
	0.061586	0.051002	0.058248
	0.042707	0.040172	0.033689
	0.04914	0.04236	0.266869
	0.045403	0.045307	0.059737
	0.070881	0.031307	0.056029
	0.017486	0.028878	0.067285
	0.011687	0.034943	0.09423
	0.013979	0.026757	0.097021
	0.05137	0.047025	0.057605
	0.035164	0.041071	0.059757
	0.009085	0.055147	0.129722
	0.03663	0.039122	0.132487
	0.032311	0.028569	0.119192
	0.038636	0.031621	0.075806
	0.023482	0.039244	0.073268
	0.017241	0.036462	0.069088
	0.028	0.06383	0.314369
	0.021898	0.066898	0.047667
	0.024	0.053721	0.037267
	0.003722	0.041731	0.027309
	0.00748	0.055622	0.111154
	0.009544	0.061893	0.135425
	0.006343	0.038157	0.072809
	0.013415	0.023934	0.156977
	0.014322	0.032134	0.225
	0.00654	0.036396	0.009268
	0.005095	0.031723	0.07049
	0.007054	0.030758	0.107584
	0.005052	0.120092	0.536667
	0.004636	0.030916	0.142604
	0.001339	0.01492	0.128928
	0.008873	0.029809	0.470588
	0.007968	0.029278	0.45802
	0.00371	0.023256	0.057987
	0.001054	0.02135	0.069915
	0*	0.0461	0.049378
	0*	0.056667	0.127502
	0*	0.028026	0.064748
		0.023072	0.071525
		0.069388	0.152008
		0.028185	0.125563
		0.024514	0.129395
		0.024568	0.007716
		0.053157	0.221208
		0.025463	0.006357
		0.024979	0.110506
		0.043485	0.112798
		0.031321	0.064451
		0.034388	0.058579
		0.033675	0.070295
		0.045663	0.007487
		0.023524	0.084689
		0.053982	0.007919
		0.043819	0.050279
		0.030511	0.078339
		0.021104	0.085405
		0.033504	0.315032
		0.025954	0.174064
		0.034527	0.039072
		0.039708	0.070899
		0.050345	0.058907
		0.048974	0.424011
		0.05042	0.233191
		0.06	0.076157
		0.026175	0.263889
		0.029145	0.413043
		0.050079	0.049566
		0.041019	0.049976
		0.050429	0.363092
		0.028843	0.164727
		0.030941	0.052996
		0.041101	0.006151
		0.043608	0.085425
		0.028245	0.065445
		0.086111	0.188779
		0.035964	0.146509
		0.022948	0.048374
		0.033176	0.10102
		0.032904	0.061634
		0.029412	0.147705
		0.054118	0.051606
		0.024468	0.066292
		0.022731	0.090159
		0.019225	0.293659
		0.018759	0.04248
		0.051842	0.179487
		0.031026	0.008941
		0.020692	0.324309
		0.015431	0.007768
		0.025263	0.010322
		0.023618	0.193891
		0.037723	0.006899
		0.03934	0.120783
		0.041699	0.007756
		0.04709	0.039736
		0.015273	0.415584
		0.060109	0.031361
		0.045549	0.170266
		0.052569	0.433333
		0.054591	0.125351
		0.033058	0.054127
		0.028205	0.062118
		0.044874	0.248593
		0.089231	0.042462
		0.034324	0.220392
		0.041942	0.080293
		0.01512	0.202092
		0.021786	0.089168
		0.022162	0.419453
		0.034035	0.035459
		0.02832	0.429467
		0.03049	0.006959
		0.01997	0.034578
		0.044717	0.334502
		0.048005	0.112319
		0.03974	0.09331
		0.036062	0.231884
		0.037387	0.223045
		0.022022	0.332785
		0.042678	0.087479
		0.020754	0.279711
		0.050338	0.07839
		0.028156	0.118715
		0.024533	0.007204
		0.042276	0.078034
		0.03826	0.046216
		0.015786	0.060564
		0.048505	0.128827
		0.090909	0.085274
		0.026897	0.042222
		0.048662	0.084314
		0.035767	0.008066
		0.023919	0.049191
		0.025623	0.393846
		0.044134	0.053141
		0.038008	0.007615
		0.040456	0.055472
		0.028118	0.087521
		0.018801	0.007237
		0.027688	0.082745
		0.035464	0.154512
		0.02601	0.037514
		0.024548	0.057328
		0.042921	0.006091
		0.045024	0.371257
		0.027027	0.164456
		0.026778	0.080421
		0.038807	0.054041
		0.018226	0.167894
		0.034265	0.008213
		0.030254	0.042633
		0.031134	0.071689
		0.02653	0.005211
		0.034644	0.008751
		0.018831	0.055709
		0.026484	0.082084
		0.012357	0.112248
		0.022796	0.325074
		0.015622	0.107366
		0.023726	0.246402
		0.029076	0.007328
		0.050279	0.09467
		0.04186	0.032639
		0.043062	0.191318
		0.038544	0.046434
		0.048	0.15801
		0.031161	0.050714
		0.039843	0.005654
		0.021847	0.076596
		0.03521	0.357798
		0.03215	0.176649
		0.029582	0.007389
		0.015784	0.05898
		0.037224	0.005504
		0.02572	0.057335
		0.032605	0.265265
		0.030129	0.320724
		0.020674	0.074719
		0.031456	0.046073
		0.017211	0.048108
		0.026772	0.06307
		0.036132	0.09733
		0.016497	0.068264
		0.03391	0.186231
		0.017083	0.118776
		0.020408	0.0501
		0.023584	0.085183
		0.025016	0.033306
		0.016526	0.307198
		0.040766	0.180624
		0.013701	0.180888
		0.014773	0.006452
		0.018192	0.26757
		0.022378	0.086783
		0.022235	0.199269
		0.02236	0.040012
		0.070592	0.101355
		0.030488	0.034577
		0.033163	0.317507
		0.032381	0.095792
		0.023599	0.129147
		0.032922	0.036128
		0.037383	0.048465
		0.016966	0.083339
		0.022545	0.005227
		0.01782	0.041535
		0.01959	0.053425
		0.023848	0.15885
		0.020104	0.198864
		0.022318	0.254207
		0.031992	0.242814
		0.030422	0.03655
		0.0215	0.056298
		0.01604	0.069156
		0.015691	0.105102
		0.030123	0.029277
		0.022676	0.050752
		0.029787	0.090745
		0.035885	0.034955
		0.018901	0.148847
		0.033186	0.029123
		0.035489	0.057825
		0.033937	0.037673
		0.025168	0.245013
		0.023655	0.243768
		0.016347	0.076401
		0.026786	0.083419
		0.038304	0.18148
		0.019668	0.056176
		0.031522	0.045999
		0.028713	0.244939
		0.02652	0.036967
		0.02436	0.025305
		0.009042	0.163146
		0.018736	0.115708
		0.025275	0.071752
		0.030435	0.086977
		0.024221	0.120044
		0.019139	0.035694
		0.042392	0.276786
		0.011892	0.277826
		0.014625	0.039216
		0.025648	0.280916
		0.017928	0.049433
		0.014373	0.085077
		0.02038	0.026538
		0.013035	0.217957
		0.027438	0.036991
		0.022048	0.058235
		0.021968	0.210502
		0.023142	0.269939
		0.030058	0.235931
		0.023777	0.033308
		0.019393	0.234812
		0.019546	0.046897
		0.014381	0.031819
		0.019582	0.056795
		0.0174	0.032507
		0.019297	0.057013
		0.013131	0.255319
		0.033342	0.201412
		0.052939	0.172537
		0.019654	0.07008
		0.011902	0.031362
		0.018744	0.015167
		0.018156	0.028505
		0.0194	0.044937
		0.02864	0.149503
		0.017629	0.209115
		0.020487	0.236006
		0.017198	0.15908
		0.019257	0.122319
		0.014167	0.200052
		0.016493	0.142193
		0.023773	0.151394
		0.025546	0.091751
		0.016654	0.104988
		0.021877	0.08957
		0.018438	0.189161
		0.006546	0.05521
		0.030986	0.217766
		0.013671	0.049352
		0.016636	0.046835
		0.008981	0.179246
		0.022029	0.032216
		0.022848	0.103478
		0.012964	0.092104
		0.012363	0.031103
		0.020449	0.071818
		0.011407	0.03932
		0.016297	0.053668
		0.012956	0.036389
		0.011188	0.048096
		0.010936	0.055684
		0.011582	0.058111
		0.015385	0.03136
		0.009865	0.052244
		0.01443	0.186107
		0.02809	0.031429
		0.021946	0.161881
		0.021142	0.030435
		0.016736	0.056854
		0.016145	0.022033
		0.010525	0.026758
		0.035316	0.147106
		0.015982	0.020687
		0.012268	0.048864
		0.011087	0.18407
		0.012821	0.2
		0.014977	0.176719
		0.011397	0.026732
		0.015896	0.182315
		0.01588	0.198619
		0.012949	0.175853
		0.018319	0.171969
		0.018172	0.195846
		0.012975	0.026906
		0.008573	0.1278
		0.007214	0.157264
		0.008396	0.115622
		0.016113	0.024933
		0.012623	0.056464
		0.019465	0.187502
		0.00824	0.041347
		0.010183	0.190909
		0.016648	0.040922
		0.017182	0.052991
		0.010991	0.085754
		0.010105	0.132811
		0.014471	0.025199
		0.010086	0.178014
		0.029289	0.082082
		0.00569	0.023481
		0.011259	0.177515
		0.009911	0.031628
		0.016605	0.02201
		0.011743	0.140282
		0.015205	0.026077
		0.014656	0.058014
		0.008122	0.051772
		0.005946	0.022474
		0.010638	0.021816
		0.014528	0.017198
		0.014706	0.044876
		0.011705	0.151763
		0.008249	0.038828
		0.006291	0.019821
		0.008107	0.034705
		0.011723	0.022996
		0.007582	0.055529
		0.006483	0.037801
		0.005888	0.022318
		0.005759	0.163793
		0.007714	0.105116
		0.008388	0.154795
		0.012605	0.025316
		0.009901	0.024835
		0.011734	0.133126
		0.00687	0.022869
		0.005849	0.021044
		0.004864	0.036325
		0.008909	0.025264
		0.008147	0.020591
		0.007631	0.022779
		0.005998	0.024613
		0.003532	0.024457
		0.006565	0.02131
		0.00689	0.028935
		0.003692	0.122527
		0.005959	0.037876
		0.003245	0.02252
		0.006961	0.038106
		0.006862	0.117658
		0.003644	0.080868
		0.003188	0.027997
		0.005237	0.052415
		0.004895	0.023481
		0.003125	0.049111
		0.004729	0.068568
		0.004677	0.044924
		0.003191	0.114435
		0.005479	0.01362
		0.004464	0.145255
		0.004673	0.02182
		0.004819	0.019361
		0.004206	0.04519
		0.003269	0.012931
		0.001715	0.020701
		0.001593	0.018939
		0.002037	0.019801
		0.002175	0.017151
		0.003179	0.090054
		0.001249	0.016053
		0.001676	0.039054
		0.000857	0.079082
		0.001299	0.065841
		0.001568	0.054669
		0.001773	0.012338
		0.002208	0.027721
		0.002415	0.015768
		0.001944	0.019297
		0.001514	0.029593
		0.001817	0.041953
		0.00188	0.017174
		0.001638	0.019856
		0.000861	0.018356
		0.001164	0.01631
		0.000775	0.014153
		0.000706	0.017718
		0.000289	0.068237
		0.000526	0.128049
		0.000488	0.018642
		0*	0.01598
		0*	0.07301
		0*	0.016671
		0*	0.016267
		0*	0.016236
		0*	0.03706
		0*	0.014094
		0*	0.01273
		0*	0.11437
		0*	0.022792
		0*	0.016338
		0*	0.017102
		0*	0.094578
		0*	0.063943
		0*	0.072
		0*	0.033777
		0*	0.010446
		0*	0.035953
		0*	0.081485
		0*	0.021024
		0*	0.024751
		0*	0.024339
		0*	0.060773
		0*	0.087533
		0*	0.058506
			0.085839
			0.02595
			0.078237
			0.01234
			0.073443
			0.02998
			0.024734
			0.026459
			0.041588
			0.061927
			0.028604
			0.022903
			0.046054
			0.034165
			0.048258
			0.019877
			0.021169
			0.015232
			0.037044
			0.023256
			0.039293
			0.019218
			0.032764
			0.018975
			0.01473
			0.016107
			0.004496
			0.006678
			0.008271
			0.00998
			0.011561
			0.002625
			0.000328

## Sheet: Ext Data 1d
UT	DL 10'
55	28
10	46
35	42
38	41
32	42
18	24
41	15
24	52
40	43
62	82
40	55
36	51
30	52
49	61
11	58
50	30
14	21
36	37
23	43
40	34
43	36
59	60
61	20
49	16
52	9
34	73
43	40
41	37
43
74
52
31
37
42
48

## Sheet: Ext Data 1e
-	NaAz
65.2174	62.5
57.8947	46.4286
85	29.2683
67.1875	23.8095
90.3846	38.7097
88.8889	37.5
68.1818	62.5
69.2308	52.7778
51.5151	78.9474
36.3636	55.8139
85.1064	57.1429
28.2051	0
63.2653	6.89655
15.4306	58.5366
91.1111	40
90.9091	29.0323
59.2593	60
81.3953	37.8378
40	86.9565
33.3333	10
63.8298	9.09091
79.1667	61.7021
67.8571	92
37.5	68.1818
87.5
74.1936
56
82.6087
78.0488
91.6667
47.0588
76.3158
66.6667
27.5862
18.75
100
36.3636

## Sheet: Ext Data 1h
		UT	DL 5'	DL 20'	KBrO3
	RPE	1	1.596	2.061	2.09
	BJ	1	1.61953	3.71954	1.44071
