# Supplementary material for: Telomeric 8-oxo-guanine drives rapid premature senescence in the absence of telomere shortening
Source: Nat Struct Mol Biol. 2022 Jun 30;29(7):639–52. doi: 10.1038/s41594-022-00790-y (PMC9287163; doi:10.1038/s41594-022-00790-y)
Supplement: Source Data Extended Data Fig. 2 — Statistical source data. [file 41594_2022_790_MOESM18_ESM.xlsx]

## Sheet: Ext Data Fig2a
UT	Dye	Light	DL 5'
100	89.53	87.9718	70.1242
100*	123.9365*	112.23492*	89.46*
100	80.0333	101.86	67.8118
100	89.2649	98.9915	84.0206

## Sheet: 2b 
		RPE				BJ
	0	100	100	100	100	100	100	100	100
	1	97.8188	93.9655	88.6423	90.0526	71.34
	5	70.9535	77.4015	70.3655	79.7546	55.14	51.62	52.61	54.2563
	10	57.9279	67.303	47.9765	53.0237	50.375	51.1973	41.3613
	20	35.4027	49.4766	33.1593		34.937	39.0075	32.3432

## Sheet: 2c, d
BJ					RPE
UT	Dye	Light	DL 5'		Untreated	Dye	Light	Dye+Light
100	92.7	91.8	90.8		100	85.9	107.5	94.2
100	145.3	118.2	155.5		100	92.4	98.8	93.7
100	80.96	87.83	75.4		100	95	109.5	82.2

## Sheet: 2e
		HeLa FAP-TRF1		U2OS FAP-TRF1
	UT	100	100	100	100
	DL 5'	108.352	89.0105	101.347	107.201

## Sheet: 2g, h
BJ						RPE
UT	2.5	10	ETP			UT	2.5	10
100	55.5422	16.4612	20.7229			100	78.8647	27.8986
100	48.9975	16.0394	17.2932			100	80.5894	36.1886
100	57.0312	22.0146	23.6979			100	91.846	34.5613
100	44.5087					100	83.0882	23.1046
						100	71.4158	16.686
						100	85.4839	23.5269

## Sheet: 2i
	BJ		RPE
	UT	DL 5'	UT	DL 5'
	100	78.8	100	85.2
	100	81.1	100	78.9779
	100	74.5	100	91.1
	100	75.9	100	84.7525

## Sheet: 2l
BJ			RPE
UT	DL 5'		Untreated	DL 5'
280.11	1332.18		221.06	170.23
228.666	361.782		157.51	178.86
325.256	578.685		210.14	241.6
244.924	232.93		256.61	288.42
226.921	365.642		145.46	187.99
188.882	244.3		234.06	195.9
434.557	391.826		213.81	184.98
232.942	132.538		244.23	200.06
342.589	186.374		237.82	202.45
365.191	123.918		131.21	171.46
279.821	184.883		224.76	281.83
293.202	320.773		150.41	161.26
261.275	308.675		203.6	152.19
219.861	321.767		262.23	202.97
216.048	365.295		244.21	335.92
322.148	271.328		173.26	252.44
165.147	292.474		190.57	185.73
302.493	315.307		145.3	251.59
473.313	523.232		231.39	247.11
331.277	148.623		175.34	258.57
197.433	209.219		231.57	241.33
248.611	238.534		193.4	261.44
264.106	227.176		177.38	278.52
248.16	158.803		186.34	107.35
207.694	259.461		176.3	204.43
176.032	510.914		197.81	169.08
222.195	220.023		101.89	183.08
384.962	284.409		209.28	190.01
181.244	263.771		158.7	230.27
228.528	312.927		180.1	328.72
404.017	129.002		172.32	262.65
168.66	352.134		264.73	316.99
157.463	274.286		200.69	301.67
264.834	152.24		318.74	239.78
242.821	143.539		162.81	340.41
374.239	125.917		147.02	249.01
369.836	336.049		166.35	283.66
271.975	312.915		177.59	200.3
202.147	186.987		154.76	139.25
224.53	185.866		133.5	190.19
230.434	223.848		175.7	257.53
245.19	359.113		323.99	223.21
158.572	149.397		165.39	190.08
328.885	339.515		299.77	238.14
211.137	266.371		202	315.03
214.453	344.727		146.37	247.72
197.56	445.731		164.74	664.38
336.812	210.247		253.76	121.09
183.543	184.525		188.77	236.54
212.454	184.641		191.98	226.29
207.15	253.672		278.02	237
189.702	209.808		151.35	191.68
391.421	500.202		147.95	235.03
324.228	415.456		244.43	249.88
182.457	545.926		168.68	391.83
182.769	670.365		186.8	258.36
175.304	295.571		235.37	229.22
133.012	328.007		306.73	269.93
122.139	248.16		180.75	256.47
184.132	363.92		246.25	326.11
263.447	257.196		193.37	208.55
194.324	246.82		183.99	109.99
177.766	703.725		100.35	115.45
225.87	593.8		131.06	312.28
167.978	409.413		191.16	275.38
169.215	207.751		197.1	246.29
233.103	323.257		239.92	384.85
190.673	298.679		205.24	259.31
185.276	360.742		300.37	246.81
145.03	460.487		193.32	248.14
130.401	304.769		180.52	231.25
244.994	719.705		214.52	298.58
221.051	332.779		215.29	267.19
253.441	250.124		224.08	197.79
319.236	1020.44		185.36	191.2
187.541	332.039		176.73	215.99
163.044	147.791		234.14	306.58
118.152	175.524		205	219.33
170.994	337.401		182.95	176.41
332.363	132.018		208.07	185.02
223.617	142.326		172.42
188.87	97.1332		220.03
151.397	196.485		126.26
568.332	128.979		143.52
309.368	149.605		210.94
385.089	497.834		233.79
237.887	155.025		166.63
417.317	173.975		306.41
229.66	276.932		277.75
861.453	250.529		218.93
314.256	385.679		244.67
187.125			231.39
228.181			252.19
346.113			113.89
257.993			161.15
281.254			215.56
213.702
321.062
347.13
241.758
237.806
219.549
148.092
276.274
275.939
133.185
312.846
319.675
257.716
560.671
215.482
266.452
258.929
177.453
420.541
278.146
211.403
211.044
261.344
161.426
207.416
339.77
212.801
235.992
411.458
179.822
152.448
164.073
144.51
181.105
204.955
322.471
150.657
141.332
181.752
118.637
130.609
169.041
138.975
440.785
259.784
177.974
147.41
106.678
