# Supplementary material for: Telomeric 8-oxo-guanine drives rapid premature senescence in the absence of telomere shortening
Source: Nat Struct Mol Biol. 2022 Jun 30;29(7):639–52. doi: 10.1038/s41594-022-00790-y (PMC9287163; doi:10.1038/s41594-022-00790-y)
Supplement: Source Data Extended Data Fig. 3 — Statistical source data. [file 41594_2022_790_MOESM19_ESM.xlsx]

## Sheet: Ext Data 3a
BJ				RPE
UT	DL 5'	KBrO3		UT	DL 5'
3.7	14.1	14.5		0.308642	2.96053
4.98	11.5	20.9		1.08108	2.0339
3.48	13.7	19.5		0.966184	2.29885
4.5	9.5			1.20846	4.95356
1.1	6.6			0.621118	2.6393
2.5	8.4
2.9	12.1
	14.9

## Sheet: 3c
UT	DL 5'	UT	DL 5'
1.83535	1.50225	1.49403	0.77741
3.66258	0.485975	1.45846	0.112579
5.35871	8.9684	3.04306	2.62379
6.9783	15.8215	3.45052	2.54256
16.1074	0.626388	3.59945	0.293471
19.2813	1.21375	5.55111	0.539984
16.7041	4.04537	3.36001	1.14193
8.75088	4.36724	3.55929	1.22286
15.2137	11.2566	4.21003	2.77608
17.4492	18.7503	4.18649	3.67369
17.0086	25.8087	3.5568	6.29761
23.9859	3.08803	4.71515	1.57114
30.0053	5.9397	4.9451	2.00996
4.92731	22.4354	2.70345	4.68457
6.30809	0.751165	2.33014	0.378455
8.19057	5.56956	4.01174	2.34538
16.6158	1.82936	4.17776	1.22604
14.9088	2.00675	3.13352	1.36647
0.935107	2.71381	0.856061	1.54664
6.39823	1.76115	2.43468	1.01571
6.92441	4.50246	2.92163	2.14916
19.6319	14.9807	6.38063	3.93223
3.71267	1.72997	1.91412	0.743515
6.8852	3.68291	2.40505	1.5705
10.8108	6.22689	3.30001	1.28964
6.92489	10.5286	1.74557	2.27174
18.7416	0.85144	3.67606	0.477086
9.8895	3.45055	3.496	1.56919
12.0208	8.77247	3.59073	2.12375
9.79836	2.15976	2.56456	0.990668
10.6059	3.12138	2.61656	1.41509
11.9337	2.9704	2.99028	1.05553
14.9762	4.46952	3.24342	1.00495
21.0877	9.14541	5.41264	1.98392
20.6146	8.41664	4.27964	2.28309
2.91688	14.3591	2.45199	2.77237
9.8728	3.11849	3.49884	1.66304
11.5369	4.65888	3.53918	1.87759
15.3645	6.77949	4.34085	1.50825
13.7185	10.5542	3.6867	2.0322
16.5031	7.92145	3.77992	1.68431
1.40613	6.97448	0.819231	1.21967
13.2103	9.81097	5.15352	1.78174
12.7259	6.98162	4.40974	1.93981
1.10539	10.8373	0.401364	1.80775
9.01665	1.62847	2.80982	1.08613
12.3092	2.97368	4.13261	0.817845
	6.73674		1.20072
	12.4493		2.30671
	1.30997		0.483346
	5.01257		1.45931
	6.91606		2.15882
	9.06898		1.85341
	1.26751		0.431385
	11.8386		3.20786
	16.1058		3.83973
	12.7441		2.6494
	15.5848		3.34569

## Sheet: 3d
				Dye+Light			KBrO3
			UT	5'	10'	20'	2.5	10
			1	0.69	0.5	0.68	0.63	0.08
			1	0.69	0.62	0.62	0.4	0.06
			1	0.7	0.5	0.9	0.24	0.09

## Sheet: 3e
	UT	DL 5'	KBrO3
	12.5	27.5862	23.3333
	15.3846	34.6154	29.6296
	27.7778	51.3514	40.625
	25.4237	56.8627	41.3793
			41.6667
