# Supplementary material for: Telomeric 8-oxo-guanine drives rapid premature senescence in the absence of telomere shortening
Source: Nat Struct Mol Biol. 2022 Jun 30;29(7):639–52. doi: 10.1038/s41594-022-00790-y (PMC9287163; doi:10.1038/s41594-022-00790-y)
Supplement: Source Data Extended Data Fig. 4 — Statistical source data. [file 41594_2022_790_MOESM20_ESM.xlsx]

## Sheet: Sheet1
BJ
	Untreated			Dye			Light			Dye+Light			20J/m2 UV			2.5 mM KBrO3			10mM KBrO3
Live	89.17	92.48	90.82	89.76	89.05	89.16	88.55	89.88	90.26	85.4	83.06	88.23	56.52	55.46	58.8	84.07	82	73.48	48.98	53.28	54.41
AV-PI+	1.19	2.01	1.36	1.77	2.76	1.5	1.54	2.84	1.17	2.58	3.6	1.89	8.89	13.66	6.84	5.65	2.82	3.57	4.57	18.04	9.3
AV+PI-	3.88	2.32	3.82	3.19	3.86	4.98	4.3	2.66	4.68	4.28	7.1	3.85	2.21	1.86	5.8	3.86	8.59	12.09	3.97	2.95	11.44
AV+PI+	5.76	3.19	3.99	5.28	4.34	4.35	5.61	4.62	3.89	7.75	6.24	6.02	32.38	29.01	28.56	6.42	6.59	10.86	42.48	25.73	24.85
RPE
	Untreated			Dye			Light			Dye+Light			20J/m2 UV			2.5 mM KBrO3			10mM KBrO3
Live	89.54	92.54	84.76	90.73	91.33	89.9	88.22	89.95	90.68	88.54	87.42	89.87	56.75	44.88	60.81	88.45	87.94	90.25	52.79	72.31	76.69
AV-PI+	1.19	0.76	4.3	1.49	0.89	3.91	1.27	0.69	2.52	2.52	1.2	3.44	7.61	2.79	11.32	1.48	4.48	4.04	24.57	7	8.34
AV+PI-	5.81	5.06	3.39	4.99	5.58	2.01	7.2	6.65	2.53	5.31	8.13	2.19	7.47	15.14	4.92	6.88	1.95	2.67	4.85	11.28	4.35
AV+PI+	3.47	1.65	7.54	2.8	2.2	4.18	3.3	2.71	4.27	3.63	3.25	4.51	28.17	37.18	22.96	3.19	3.76	4.91	17.79	9.41	10.63
