# Supplementary material for: Telomeric 8-oxo-guanine drives rapid premature senescence in the absence of telomere shortening
Source: Nat Struct Mol Biol. 2022 Jun 30;29(7):639–52. doi: 10.1038/s41594-022-00790-y (PMC9287163; doi:10.1038/s41594-022-00790-y)
Supplement: Source Data Extended Data Fig. 5 — Statistical source data. [file 41594_2022_790_MOESM22_ESM.xlsx]

## Sheet: Ext Data 5h
		Wild-Type				p53 KO
	0	1	1	1		1	1	1
	1	0.978188	0.939655	0.886423		0.947688	0.899559	0.986267
	5	0.709535	0.774015	0.703655		0.908264	0.895154	1.05963
	10	0.579279	0.67303	0.479765		0.943897	0.697797	0.912179
	20	0.354027	0.494766	0.331593		0.691433	0.619383	0.617998

## Sheet: 5i
	RPE		BJ
	WT	p53ko	WT	p53ko
	24.8185	71.607	44.1	73.7
	26.0184	73.3681	38.2	87.2
	30.9	76.1	46.4	62.2

## Sheet: 5j
	UT	L	5'	10'	20'	2.5	10
	1	1.97	1.3	2.1	3.4	3.1	3.2
	1	1.7	3.59	0.95	1.1	1.4	3.3
	1	0.8	1.6	1.3	1.2	0.76	6.4

## Sheet: 5k
	Unt			Light			5' DL			10' DL			20' DL			2.5mM KBrO3			10mM KBrO3
	1	1	1	0.79	1.7	0.8	1	3.59	1.6	0.83	0.95	1.3	2	1.1	1.2	1.3	1.4	0.76	1.5	3.3	6.4

## Sheet: 5l
BJ				RPE
UT	DL 5'	Nutlin		UT	DL 5'	Nutilin
669.1	2131.81	772.02		1304.43	2233.42	5183.11
643.76	1238.78	646.32		1109.69	1909.44	3286.61
587.7	1210.42	1247.45		1092.99	1793.73	3273.32
566.46	1162.15	680.35		1065.98	1684.71	2967.62
553.63	1149.81	669.04		984.14	1676.82	2945.02
550.07	1134.57	196.4		954.79	1667.55	2922.74
540.69	1066.83	748.33		939.1	1631.38	2736.96
471.94	1048.61	1117.26		929.61	1588.42	2635.6
463.4	996.5	861.39		927.92	1555.36	2607.72
451.06	983.6	529.28		925.73	1544.89	2495.39
448.35	957.21	743.05		918.82	1509.59	2466.39
438.14	952.92	896.57		891.93	1501.66	2419.3
437.13	918.67	915.85		876.2	1497.66	2292.66
435.76	903.8	747.62		868.65	1454.42	2257.35
431.19	892.44	451.85		862.62	1420.86	2196.09
415.03	868.42	597.08		853.37	1413.49	2160.58
381.48	858.5	718.63		837.58	1412.95	2130.37
380.98	831.08	631.49		833.1	1408.28	2074.43
373.46	827.51	488.42		831.21	1403.89	2031.94
361.24	814.68	709.31		810.48	1382.88	2026.97
350.73	813.39	587.56		787.14	1345.16	2010.7
350.65	805.88	544.93		781.82	1335.23	1983.55
347.92	796.57	1541.96		771.95	1332.28	1948.67
346.81	789.1	930.89		767.25	1295.99	1926.72
346.8	772.02	1036.41		763.86	1292.01	1878.43
344.15	770.34	727.13		756.81	1291.37	1877.15
341.3	769.86	1919.37		732.79	1280.85	1847.2
340.37	758.71	684.52		729.25	1279.69	1833.69
330.03	752.83	502.63		726.6	1275.29	1823.9
318.34	746.03	926.04		726.09	1239.44	1795.78
318.12	741.76	1082.73		711.67	1221.79	1775.62
317.58	714.91	620.65		706	1213.92	1753.01
312.04	695.21	417.77		699.58	1212.79	1750.56
305.71	682.35	877.08		697.84	1150.27	1730.71
294.79	680.05	661.64		689.94	1146.31	1698.41
291.8	669.17	437.81		680.31	1137.04	1660.43
288.22	666.79	1405.37		673.18	1107.01	1649.76
284.98	659.08	597.02		667.79	1092.45	1638.98
272.72	641.27	565.13		645.27	1085.48	1627.65
256.64	635.82	715.69		636.95	1058.63	1570.21
255.41	634.11	578.05		633.36	1057.05	1537.93
254.94	631.7	479.8		625.83	1056.7	1537.72
248.44	622.03	810.83		621.14	1014.31	1516.7
247.48	621.35	821.59		620.74	1004.27	1503.25
243.83	619.72	1284.36		611.36	941.71	1484.45
243.53	612.77	549.8		608.24	939.93	1449.24
230.54	604.88	371.22		596.81	926.55	1420.51
228.23	581.33	1975.75		596.79	906.13	1418.03
224.37	568.39	861.14		590.45	885.88	1410.94
219.99	554.26	292.02		589.5	884.72	1388.94
207.96	550.49	786.27		588.63	870.96	1347.07
196.22	549.41	443.93		582.6	859.28	1338.01
195.17	545.15	648.46		580.48	816.4	1316.43
192.61	530.46	901.47		571.1	783.28	1267.59
172.94	527.11	838.57		569.11	778.47	1243.76
165.04	518.53	1429.2		569.02	774.69	1225.26
161.45	513.86	774.57		566.31	722.03	1211.32
159.84	511.19	877.31		563.68	697.48	1202.43
158.83	507.2	718.93		562.88	696.77	1174.1
155.23	506.45	902.65		557.09	670.01	1174.02
151.47	504.13	971.94		555	632.62	1168.93
149.54	486.65	1055.07		552.9	630.62	1143.8
141.71	482.82	998.06		545.61	610.45	1130.57
138.72	480.55	594.31		544.61	587.95	1055.29
131.21	479.57	836.71		534.5	586.04	935.73
118.92	477.06	740.46		534.02	518.76	919.82
118.86	476.24	616.67		530.46	512.52	882.23
110.18	476.02	764.36		529.92	508.79	872.29
106.72	474.23	825.13		527.93	493.92	796.73
106.41	466.26	574.95		522.8	467.76	762.3
	462.3	347.44		514.78	465.43	1796.1
	441.65	651.54		510.22	444.82
	433.02	1163.66		507.4	1108.76
	428.95	1091.17		494.86	2017.14
	425.91	682.82		492.96	1785.43
	414.88	593.04		477.83	1642.44
	389.73	935.9		475.65	1493.34
	389.54	432.32		475.64	1367.11
	377.42	593.03		475.49	1358.59
	371.76	701.63		474.37	1225.98
	368.45			472.5	1224.91
	361.36			468.86	1178.78
	357.66			468.65	1121.13
	354.64			460.91	1111.73
	351.95			456.49	1055.07
	341.36			443.94	1047.17
	340.31			439.44	1039
	330.45			436.53	1033.93
	326.63			419.18	1026.73
	325.25			417.76	993.59
	319.82			416.77	972.01
	317.09			416.17	966.79
	315.04			393.86	965.91
	311.21			393.48	964.79
	304.93			392.02	924.41
	301.43			649.99	904.92
	299.66			1199.65	886
	291.72			1049.13	875.84
	286.84			920.98	850.29
	286.06			888.13	841.02
	284.97			874.99	829.73
	281.97			853.32	825.99
	278.64			824.37	799.62
	275.33			824.25	795.85
	270.04			793.33	777.68
	269.77			723.61	767.13
	266.5			715.28	765.69
	260.2			694.99	760.81
	259.67			686.38	760.58
	254.55			676.5	758.99
	220.55			658.41	750.96
	218.39			655.62	739.68
	210.09			652.11	724.92
	202.34			644.53	714.35
	158.51			642.42	688.52
				636.54	656.77
				629.95	651.95
				629	642.88
				623.88	614.66
				616.61	595.82
				616.54	590.82
				612.05	542.62
				607.44	534.43
				601.7	531.03
				595.96	525.52
				595.46	521.03
				592.39	520.08
				582.88	508.94
				581.26	479.25
				575.65	466.58
				551.37	453.04
				547.88	434.83
				535.8	431.47
				527.92	414.41
				522.8	413.92
				518.09	357.27
				516.82	345.4
				515.95	340.45
				515.92	338.94
				513.51	298.26
				491.23	285.95
				488.15
				487.6
				487.39
				479.63
				478.16
				476.96
				471.92
				463.25
				462.15
				457.11
				456.86
				451.87
				451.51
				448.73
				433.84
				419.04
				411.22
				408.14
				405.38
				404.84
				395.64
				394.94
				390.42
				377.18
				375.91
				343.89
				324.42

## Sheet: 5m
	BJ									RPE
	UT		Dl		Nutlin					UT		Dl		Nutlin
	p53-	p53+	p53-	p53+	p53-	p53+				p53-	p53+	p53-	p53+	p53-	p53+
	1	1	6	0	0	0				3	1	11	37		2
	1	1	3	1	1	1				0	3	9	25		3
	1	1	0	0	0	6				1	5	5	10		4
	1	2	2	1	0	1				2	5	1	13		0
	0	0	2	17		1				0	2	24	9		0
	0	6	0	6		2				4	7	3	11		3
	0	2	16	4		2				1	1	6	10		1
	1	0	0	1		2				1	0	0	38		1
	0	0	0	14		0				1	2	1	20		2
	1	0	2	4		9				2	0	6	17		5
	0	0	2	0		0				0	6	7	27		4
	1	2	3	2		1				0	0	5	10		7
	1	2	2	5		4				2	2	0	11		0
	13	2	6	2		7				2	2	21	14		3
	0	2	1	8		5				1	1	7	8		13
	0	0	0	3		1				4	1	2	4		0
	1	0	0	4		0				2	0	11	7		5
	1	0	0	12		12				0	3	22	3		3
	0	2	1	2		0				0	4	6	32		3
	0	0	4	8		4				2	35	14	11		7
	0	0	0	0		0				1	4	11	9		1
	0	0		1		0				0	14	5	4		1
	0	0		1		3				1	0	16	10		10
	0	1		4		1				1	0	10	23		0
	0	0		1		1				2	3	4	21		1
	0	0		7		8				1	7	6	3		8
	0	1		1		1				1	6	19	18		9
	0	1		2		3				13	2	6	4		0
	0	1		0		0				1	1	0	24		0
	0	0		2		0				2	0	6	18		2
	1	0		20		0				6	0	4	38		0
	0	1		0		2				0	4	1	5		0
	1	0		3		0				0	0	0	16		3
	0	0		4		0				2	5		22		0
	0			0		0				2	1		3		1
	0			2		2				3	0		12		1
				1		0				2	2		7		0
				1		0				0	3		11		4
				7		1				2	1		15		2
				4		1				0	0		8		9
				2		9				2	3		9		6
				3		3				1	3		18		1
				20		1				2	4		39		3
				13		0				5	0		41		2
				3		0				1	1		7		1
				2		1				4	3		20		8
				2		0				1	1		1		0
				3		0				0	1		19		1
				3		1				0	0		32		2
				1		0				0	4		10		1
				3		0				3	0		1		6
				3		0				4	3		23		0
				17		0				0	0		27		2
				30		0				0	2		11		0
				7		2				0	7		8		0
				1		2				2	1		4		6
				4		1				3	4		22		3
				6		1				3	4		16		9
				0		1				1	3		11		0
				2		0				0	1		36		5
				4		1				2	1		10		1
				10		2				2	11		11		5
				4		3				2	1		15		9
				6		1				0	0		16		8
				1		1				3	0		28		2
				3		0				0	1		8		3
				4		1				0	0		9		2
				11		2				0	1		13		0
				1		0				0	1		8		1
				27		0				2	0		33		2
				3		0				1	1		36
				1		0				2			38
				2		3				0			12
				3		0				0			46
				0		0				2			7
				4		0				2			19
				7						0			15
				35						1			16
				3						6			12
				3						3			17
				2						3			11
				15						0			44
				5						2			16
				0						0			16
				2						2			26
				2						2			9
				0						1			10
				1						0			13
				0						1			17
				0						5			0
				4						3			24
				1						3			23
				30						0			18
				0						4			39
				6						1			5
				3									10
													15
													7
													27
													29
													13
													6
													16
													5
													0
													3
													2
													8
