# Supplementary material for: Telomeric 8-oxo-guanine drives rapid premature senescence in the absence of telomere shortening
Source: Nat Struct Mol Biol. 2022 Jun 30;29(7):639–52. doi: 10.1038/s41594-022-00790-y (PMC9287163; doi:10.1038/s41594-022-00790-y)
Supplement: Source Data Extended Data Fig. 6 — Statistical source data. [file 41594_2022_790_MOESM23_ESM.xlsx]

## Sheet: Sheet1
RPE
	Wild-Type Untreated
+	51.05	435.72	262.45	406.43	120.55	197.01	221.27	56.25	74.86	101.39	96.21	276.55	50.47	48.35	91.99	43.19	84.77	603.29	303.96	151.66	69.07	55.19	53.65	142.36	59.98	66.81	70.41	60.36
-	428.88	2300.24	414.63	502.02	566.66	2559.75	318.39	455.43	319.3	579.4	392.82	774.96	305.37	1753.26	196.32	883.56	3688.36	262.21	2163.68	404.4	488.22	1774.4	295.8	221.39	287	3242.01	111.83	796.34	117.68	2024.82	159.69	224.16	789.46	384.57	146.63	291.67	1779.26	1511.3	265.82	275.93	308.63	297.12	355.82	761.85	521.17	3258.75	180.46	667.61	261.7
BJ
WT				p53ko
UT		DL		UT		DL
+	-	+	-	+	-	+	-
66.5	86.88	442.51	870.87	46.27	13.86	53.71	19.22
23.89	30.49	336.82	13.14	31.21	224.14	23.56	25.56
112.3	717.38	25.58	6.99	21.9	51.35	30.01	41.87
112.3	4326.48	44	24.18	27.05	51.17	33.4	21.23
119.84	4.58	150.98	1502.75	33.61	154.22	29.04	23.62
29.22	1084.3	17.9	3516.02	27.88	22.75	30.44	16.16
36.28	11.1	68.21	1113.74	30.55	184.33	19.34	39.52
37.92	157.83	170.67	742.74	69.29	207.96	37.39	563.06
20	1237.81	36.56	527.07	25.43	68.51	22.83	36.09
28.6	1711.5	146.54	411.49	69.05	18.34	19.64	60.06
41.61	27.63	69.8	267.28	90.38	265.42	24.94	13.39
83.99	498.82	59.44	662.93	35.2	128.54	27.37	77.01
70.61	1171.16	72.54	1254.63	15.38	62.48	24.73	16.85
76.52	344.53	251.31	313.9	31.34	73.06	26.07	76.73
109.88	19.96	35.86	425.86	27.17	28.08	47.1	39.57
20.01	357.17	35.58	2345.89	44.63	135.22	27.72	54.48
44.04	4585.59	229.59	340.35	19.09	105.18	20.44	75.98
136.01	937.25	197.18	170.31	20.18	95.17	30.84	17.26
113.51	633.43	97.85	69.48	17.7	160.01	45.36	115.41
27.32	1040.89	310.72	558.28	18.85	57.57	25.45	23.81
235.63	1269.18	146.25	689.06	17.45	119.84	27.95	19.95
28.18	506.12	8.12	2220.31	27.75	43.85	15.85	75.28
41.52	1762.32	16.81	998.24	17.73	162.93	24.82	82.33
27.93	28.3	35.46	321.91	18.64	32.12	23.69	42.17
26.33	220.94	13.35	1536.59	16.61	113.27	15.37	183.74
7.54	2009.72	61.58	990.33	20.02	91.14	30.22	18.43
461.8	906.82	3.91	837.2	31.52	31.37	26.3	43.93
23.88	1056.65	14.19	1942.23	34.96	72.76	20.56	143.93
16.13	3488.78	24.87	172.62	21.05	177.16	17.17	19.57
39.19	1688.49	112.49	2445.15	22.78	27.23	25.88	48.56
7.61	230.27	86.44	919.85	24.79	54.69	22.34	238.19
86.12	208.59	6.7	356.72	17.94	49.14	34.64	29.54
59.9	558.59	12.31	196.73	18.9	117.78	21.13	78.2
64.37	282.14	125.31	737.35	18.2	40.01	23	67.28
292.89	630.04	10.95	306.59	18.29	25.87	22.37	26.82
13.51	1621.12	25.88	730.86	21.56	130.76	24.49	57.51
33.31	721.35	134.07	119.87	19.81	49.17	17.04	62.65
136.16	130.9	95.67	2152.86	22.31	111.77	22.62	43.57
13.38	246.93	15.79	1116.69	20.27	126.36	16.47	55.3
22.09	895.13	25.6	388.33	20.35	65.54	16.9	17.76
117.34	346.39	144.05	1379.86	55.03	121.42	25.02	79.16
40.06	1527.1	31.38	768.31	22.95	182.72	18.96	74.83
162.42	1324.31	19.9	127.74	20.73	59.95	23.57	36.2
49.81	111.86	106.19	316.51	15.84	37.51	18.19	33.49
93.33	397.4	5.28	956.36	33.12	90.62	21.97	161.76
49.22	1762.37	32.91	127.97	18.94	75.69	24.14	124.96
23.37	151.71	16.57	1308.58	38.54	67.82	15.74	46.34
210	1349.42	69.16	1559.42	32.67	130.01	29.13	30.43
24.53	2266.25	65.91	447.95	21.59	8.31	22.29	58.21
9.86	457.81	6.23	714.14	28.59	24.08	29.09	99.91
83.16	1929.7	22.12	110.8	21.51	64.98	16.66	48.66
249.94	995.01	13.97	809.4	17.69	29.14	20.13	37.88
15.99	982.9	17.66	210.68	25.19	44.71	20.72	40.86
15.72	34.03	40.17	1713.42	12.47	135.99	25.34	39.92
10.42	32.47	4.81	1542.08	20.92	20.52	32.11	58.37
43.08	295.42	58.99	1176.57	15.71	38.01	18.14	60.58
9.64	76.28	49.65	899.31	22.32	29.62	17.05	22.7
14.88	85.73	9.25	1112.72	15.88	45.81	19.07	33.65
189.46	496.96	355.17	2412.21	21.94	102.82	25.56	38.65
4.33	94.12		1723.28	15.05	33.52	18.35	32.52
27.89	49.3		1037.3	37.34	272.01	19.63	42.77
94.71	38.62		3185.98	19.48	74.97	23.76	54.25
147.59	904.27		760.87	15.93	131.62	13.55	35.61
109.34	194.01		890.92	12.62	40.92	16.45	59.18
103.73	162.9		538.4	16.16	162.98	13.34	99.12
25.09	596.93		87.94	21.74	109.45	20.76	28.35
15.61	144.36		1013.71	16.92	43.26	14.48	83.5
94.12	47.32		906.75	47.99	56.19	27.65	116.17
7.41	103.5		128.08	18.72	28.73	17.26	24.65
65.26	511.48		18.42	12.66	60.25	14.76	31
33.14	1104.27		491.91	21.39	24.56	20.37	53.04
61.65	248.39		1568.23	12.6	96.33	16.32	65.65
138.49	650.35		562.15	17.56	60.35	18.82	64.04
140.47	2247.15		3028.79	15.54	57.19	16.09	34.22
435.67	690.4		681.6	21.16	58.26	16.49	43.33
10.66	96.5		754.83	14.13	52.42	16.94	64.22
5.99	166.16		510.58	20.12	48.2	21.99	59.56
111.05	134.44		515.77	14.97	18.85	20.94	27.16
139.74	560.51		927.1	26.68	28.52	22.3	27.69
22.1	67.61		1287.14	17.87	89.52	18.15	101.76
21.7	1346.6		760.07	23.93	118.74	22.5	100.03
17.03	495.26		7.74	18.41	60.15	13.66	43.37
28.52	99.12		305.13	13.59	56.73	16.44	179.94
11.11	479.94		127.06	44.93	17.33	15.26	42.08
12	813.15		409.85	17.9	96.6	22.18	247.7
10.52	661.16		547.6	15.08	56.74	19.29	45.33
13.54	1209.12		639.83	29.73	48.52	15.51	45.28
22.1	1504.95		684.21	13.43	54.13	18.98	24.09
19.18	801.48		983.08	17.42	20.55	22.04	21.75
18.05	49.39		43.95	14.38	46.23	19.95	124.68
46.91	65.2		105.12	16.27	141.49	15.75	36.47
7.33	59.73		1831.06	13.45	25.82	17.95	24.69
437.08	2055.4		644.07	14	42.96	19.19	40.67
48.16	18.37		1851.02	12.61	44.03	17.23	109.02
26.99	693.1		420.5	12.34	69.08	15.57	44.92
14.25	162.06		849.82	17.58	335.58	30.28	68.48
11.09	145.11		740.53	16.42	25.08	13.22	45.2
395.36	668.47		663.78	25.48	23.69	16.26	57.53
90.93	474.15		1228.45	16.82	36.72	20.8	86.02
11.16	1258.07		15.8	15.87	52.79	16	23.63
77.7	110.42		86.74	22.38	61.93	25.35	48.79
491.59	86.7		1514.29	17.85	31.23	17.5	59.47
5.51	715.91		501.48	18.49	32.7	15.51	275.14
33.99	1129.79		54.19	14.64	47.05	14.77	26.95
13.14	112.93		1002.63	14.06	53.51	16.96	38.83
421.1	1294.44		1455.54	14.48	42.33	13.29	39.34
14.33	1035.05		734.91	17.3	39.19	16.93	38.72
21.74	550.9		1453.96	17.5	55.33	16.29	47.27
225	110.47		1220.81	13.2	23.12	14.43	41.37
11.28	459.9		884.31	12.07	54.08	11.76	39.3
17.9	144.78		257.33	17.47	50.26	14.88	50.4
114.88	1192.55		404.48	13.32	25.16	16.67	22.46
555.8	281.44		2091.03	43	24.8	14.17	109.18
17.05	1939.95		40.66	17.31	33.19	17.95	55.45
3.58	177.25		1662.23	17.45	47.93	41.3	47.3
10.78	473.65		780.39	22.75	25.68	14.94	38.56
631.38	316.49		1409.46	14.95	51.48	33.46	38.18
24.26	599.83		147.08	22.65	33.66	18.69	67.56
10.39	80.8		406.91	15.57	27.99	17.93	28.73
	1573.99		728.5	17.96	59.91	20.59	23.32
	254.27		79.67	14.09	46.36	17.26	22.53
	990.68		126.15	18.74	16.48	16.42	40.83
	537.02		890.31	13.94	25.49	20.05	50.36
	720.1		1155.48	14.12	57.95	17.2	35.16
	105.75		426.82	14.69	34.49	15.96	36.59
	1591.42		706.95	14.32	81.4	16.5	20.34
	804.1		560.84	12.1	246.36	22.96	151.09
	618.84		563.16	18.62	20.11	39.04	34.73
	431.4		218.09	52.72	46.77	19.84	24.97
	2481.3		183.42	31.1	23.11	14.67	30.64
	1082.93		254.82	17.45	49.7	20.74	100.77
	600.71		932.87	14.84	68.14	21.12	124.42
	152.73		1024.22	16.05	85.45	14.62	38.07
	607.36		600.01	15.22	21.79	65.93	13.93
	298.4		556.6	36.2	47.4	19.72	46
	576.12		585.98	17.32	44.34	18.44	41.09
	296.19		360.51	16.64	23.75	24.71	22.06
	214.51		360.16	13.54	41.53	29.66	109.4
	175.37		2332.54	16.85	24.75	22.76	28.39
	927.54		1008.7	14.03	21.12	27.6	47.77
	659.38		106.22	14.68	37.85	15.47	146.02
	689.75		1124.01	31.72	24.2	12.24	16.65
	130.9		571.21	13.18	18.43	14	28.02
	956.4		411.69	23.53	22.16	63.53	59.75
	789.54		1708.34	13.42	16.6	14.43	36.42
	956.6		1195.82	15.19	81.06	27.46	26.5
	125.52		327.07	34.45	76.21	14.77	25.7
	76.45		548.85	17.49	38.55		60.77
	86.92		107.54	9.65	28.52		27.69
	714.49		1452.75	42.19	14.91		18.88
	34.75		979.34	15.58	13.2		14.38
	46.29		847.57	15.96	29.29		36.2
	774.35		530.97	16.14	38.08		24.54
	897.84		254.34	19	39.4		103.04
	196.06		331.38	24.18	44.35		22.51
	369.59		347.9	19.04	91.25		29.83
	86.11		1169.73	19.04	31.56		48.22
	262.76		1487.34	11.36	51.32		41.78
	115.51		466.27	16.88	23.39		100.39
	8.73		378.13	21.06	23.04		15.96
	623.83		86.71	15.75	105.97		18.2
	2091.29		815.74	39.71	27.18		74.11
	674.09		588.78	12.71	37.84		49.26
	614.29		644.99	13.17	41.85		49.46
	90.81		503.7	25.84	63.14		21.56
	1095.32		726.26	11.76	44.05		26.45
	94.2		757.31	11.73	93.35		29.66
	909.59		284.78		58.13		96.92
	291.72		817.37		43.98		26.85
	339.5		623.99		90.15		25.12
	212.77		153.3		38.04		44.07
	1324.9		8.24		29.89		68.24
	48.51		752.2		34.31		39.76
	1157.7		492.72		30.44		23.97
	353.54		578.82		38.52		93.79
	124.37		132.55		52.79		21.27
	366.29		564.98		15.15		20.57
	108.24		394.01		31.99		76.14
	55.51		831.74		34.61		22.49
	1035.54		471.54		21.18		15.13
	401.65		65.69		44.45		24.87
	607.38		14.14		33.85		27.17
	78.7		217.96		35.34		40.07
	992.95		329.14		35.03		28.78
	1072.77		907.42		33.41		47.57
	969.76		105.19		34.45		22.24
	1152.98		111.17		58.24		19.25
	683.54		676.71		30.18		22.41
	309.99		510.01		53.84		27.94
	368.14		21.84		24.94		21.42
	81.21		588.25		24.25		17.86
	534.15		329.42		21.74		28.24
	1218.91		20.74		87.22		38.74
	48.65		70.7		53.05		34.42
	353.06		641.22		68.88		19.85
	57.57		892.29		44.68		111.43
	30.54		376.47		36.36		23.81
	55.13		406.6		43.3		21.06
	422.3		269.35		120.93		28.51
	1046.39		368.48		41.67		30.23
	259.56		288.76		26.87		189.13
	861.62		270.85		26.72		21.55
	263.11		806.23		42.54		35.9
	229.57		491.31		41.5		49.12
	1149.52		441.15		10.16		51.9
	623.54		800.22		31.86		64.04
	325.96		918.13		24.75		16.77
	221.14		337.04		51.46		20.04
	230.04		438.22		10.69		18.64
	108.66		147.4		56.37		24.52
	16.6		323.16		20.99		25.49
	455.43		654.6		105.17		24.25
	851.24		450.27		49.69		15.56
	157.34		1003.8		31.33		60.87
	94.12		646.94		23.39		41.02
	319.87		630.01		61.57		26.53
	897.48		150.96		27.63		16.99
	43.27		836.52		16.61		21.43
	1149.31		471.81		23.43		22.74
	642.9		943.51		17.57		61.56
	87.02		29.69		42.03		87.91
	3962.73		596.44		27.42		57.23
	16.85		1394.73		22.82		23
	477.3		651.68		35.41		31.54
	216.46		184.77		104.55		23.14
	1126.52		192.85		22.12		44.33
	349.26		415.84		16.11		14.97
	205.25				34.06		184.39
	780.22				40.48		24.86
	816.18				49.99		30.72
	142.42				60.04		121.24
	214.73				43.04		20.57
	568.94				14.72		22.8
	788.5				43.05		26.24
	216.08				30.5		29.68
	593.56				52.88		36.76
	114.76				66.69		14.51
	776.5				13.16		35.27
	59.53				21.53		26.03
	948.04				12.33		43.37
	835.37				90.19		30.86
	670.92				14.56		27.45
	574.84				33.49		16.99
	285				16.64		22.53
	1076.54				54.42		26.47
	118.56				22.45		41.83
	83.7				29.64		37.49
	205.48				22.18		23.22
	349.98				26.53		20.99
	772.52				53.55		64.99
	229.55				34.02		25.8
	124.64				19.53		27.48
	70.58				19.91		25
	456.14						16.49
	305.76						23.07
	282.46						33.83
	1360.08						42.25
	603.71						45.63
	368.11						68.22
	539.99						17.81
	294.68						15.04
	270.21						16.97
	310.03						31.63
	1675.17						73.85
	650.06						50.08
	495.33
	106.7
	121.42
	750.81
	90.59
	807.4
	583.77
	190.2
	142.34
	832.56
	13.97
	113.91
	579.91
	182.97
	798.3
	441.75
	160.43
	160.51
	521.04
	42.37
	141.6
	208.24
	268
	19.34
	231.72
	500.9
	786.81
	307.52
	514.56
	123.89
	606.63
	327.75
[truncated: 139 more columns]
