# Supplementary material for: Telomeric 8-oxo-guanine drives rapid premature senescence in the absence of telomere shortening
Source: Nat Struct Mol Biol. 2022 Jun 30;29(7):639–52. doi: 10.1038/s41594-022-00790-y (PMC9287163; doi:10.1038/s41594-022-00790-y)
Supplement: Source Data Extended Data Fig. 7 — Statistical source data. [file 41594_2022_790_MOESM24_ESM.xlsx]

## Sheet: Ext Data 7a
	UT γH2AX			UT 53BP1			UT Both			DL γH2AX			DL 53BP1			DL Both
0	91.4286	69.7674	91.4286	98.5714	93.0233	88.5714	98.5714	95.3488	95.7143	35.5932	57.1429	59.6774	54.2373	77.1429	64.5161	55.9322	82.8571	67.7419
1-3	7.14286	27.907	7.14286	1.42857	6.97674	11.4286	1.42857	4.65116	4.28571	23.7288	28.5714	32.2581	30.5085	20	32.2581	30.5085	14.2857	30.6452
≥4	1.42857	2.32558	1.42857	0	0	0	0	0	0	40.678	14.2857	8.06452	15.2542	2.85714	3.22581	13.5593	2.85714	1.6129

## Sheet: 7b
		UT γH2AX			UT 53BP1			UT Both			DL γH2AX			DL 53BP1			DL Both
	0	76.3779	79.5699	83.8542	88.189	95.6989	97.9167	92.9134	97.8495	98.9583	40	51.7647	59.3023	43.5294	54.1176	63.9535	62.3529	69.4118	82.5581
	1-3	22.8346	15.0538	16.1458	11.811	4.30107	2.08333	7.08661	2.15054	1.04167	40	32.9412	30.2326	47.0588	41.1765	34.8837	30.5882	28.2353	16.2791
	≥4	0.787402	5.37634	0	0	0	0	0	0	0	20	15.2941	10.4651	9.41177	4.70588	1.16279	7.05882	2.35294	1.16279

## Sheet: 7e
				Telo-	Telo+
				2	5
				1	6
				0	3
				0	2
				1	6
				0	4
				2	8
				0	6
				0	1
				0	5
				3	0
				5	9
				0	5
				1	2
				1	7
				3	5
				2	8
				1	4
				0	3
				0	5
				1	6
				2	5
				1	5
				1	2
				0	2
				0	3
				0	4
				0	5
				1	5
				0	2
				1	6
				2	0
				0	7

## Sheet: 7f
				Non-Telomere	Telomere
			UT	40.8081	59.1919
			DL 5'	17.0419	83.4632
