# Supplementary material for: Telomeric 8-oxo-guanine drives rapid premature senescence in the absence of telomere shortening
Source: Nat Struct Mol Biol. 2022 Jun 30;29(7):639–52. doi: 10.1038/s41594-022-00790-y (PMC9287163; doi:10.1038/s41594-022-00790-y)
Supplement: Source Data Extended Data Fig. 8 — Statistical source data. [file 41594_2022_790_MOESM25_ESM.xlsx]

## Sheet: Ext Data 8b
	Expt 1		Avg Telo Length	Ratio Shorter than 1.6kb	Shortest 20% threshold
		BJ UT	3.07 kb	0.1167	2.07 kb
		BJ DL	3.08 kb	0.1029	1.85 kb
		RPE UT	3.15 kb	0.1489	1.78 kb
		RPE DL	3.05 kb	0.1622	1.73 kb
	Expt 2		Avg Telo Length	Ratio Shorter than 1.6kb	Shortest 20% threshold
		BJ UT	2.71 kb	0.2154	1.50 kb
		BJ DL	2.84 kb	0.1875	1.65 kb
		RPE UT	3.07 kb	0.2211	1.44 kb
		RPE DL	3.08 kb	0.2292	1.50 kb

## Sheet: 8c
		BJ		RPE
		UT	DL 5'	UT	DL 5'
		0	0	0	2
		0	0	0	0
		0	0	0	0
		0	0	0	0
		0	0	0	0
		0	0	0	0
		0	0	0	0
		1	0	0	0
		0	0	0	0
		1	0	0	0
		0	0	0	0
		0	0	0	0
		0	0	0	0
		0	0	0	0
		0	0	0	0
		0	0	0	0
		0	0	0	0
		0	0	0	0
		0	0	0	0
		0	0	0	0
		0	0	0	1
		0	0	0	0
		0	0	0	0
		0	0	0	0
		0	0	0	0
		0	0	0	0
		0	0	0	0
		0	0	0	0
		0	1	0	0
		0	0	0	0
		0	0	0	0
		0	0	0	0
		0	0	0	0
		0	0	0	0
		0	1	0	0
		0	0	0	0
		0	0	0	0
		0	0	0	0
		0	0	0	0
		0	0	0	0
		0	0	0	0
		0	0	0	0
		0	0	0	0
		0	0	0	0
		0	0	0	0
		0	0	0	0
		0	0	0	0
		0	0	0	0
		0	0	0	0
		0	0	0	0
		0	0	0	0
		0	0	0	0
		0	0	0	0
		0	0	0	0
		1	0	0	0
		0	0	0	0
		0	0	0	0
		0	0	0	0
		0	0	0	0
		0	0	0	0
		0	0
		0	0
		0	0
		0	0
		0	0
		0	1
		0	0
		0	0
		0	0
		0	0
		0	0

## Sheet: 8d
	BJ		RPE
	UT	DL 5'	UT	DL 5'
	49	41	57	64
	41	68	35	65
	44	58	28	61
	62	57	46	74
	52	90	52	56
	45	37	56	58
	41	34	46	48
	40	42	75	62
	62	88	60	62
	31	49	52	65
	31	45	38	77
	31	54	43	66
	36	43	58	52
	44	56	61	47
	42	45	59	73
	61	72	58	58
	59	30	55	57
	28	67	46	83
	30	63	62	61
	45	64	41	64
	41	53	67	50
	55	37	60	60
	40	55	39	62
	68	64	56	42
	42	38	57	49
	46	31	57	65
	95	32	30	65
	38	49	36	65
	53	48	33	59
	67	29	53	74
	58	46	58	70
	50	56	56	59
	40	38	49	66
	38	61	71	60
	95	41	52	55
	38	28	53	74
	37	27	35	58
	63	87	46	69
	58	119	50	61
	35	34	49	64
	40	33	48	51
	91	106	79	47
	53	53	53	69
	45	135	53	57
	68	59	55	76
	82	22	36	52
	54	119	49	107
	28	78	56	56
	44	84	49	72
	54	65	57	82
	45	51	67	65
	44	48	53	52
	50	48	41	66
	65	57	55	55
	50	28	56	51
	61	26	61	61
	98	49	53	57
	40	34	66	62
	95	40	62	63
	33	27	68	63
	42	36	65	66
	54	37	60	44
	44	25	57	50
	57	40	49	52
	96	55	64	70
	50	50	55	65
	53	31	60	90
	58	42	78	64
	60	35	71	58
	41	34	58	64
	67	122	56	56
	51	61	65	59
	50	56	60	68
	26	49	62	55
	40	38	54	47
	40	57	57	53
	52	45	62	65
	33	67	60	64
	48	49	57	54
	29	20	53	57
	55	32	55
	39	38	62
	41	37	55
	46	37	55
	62	28	55
	41	57	53
	32	40	43
	50	36	52
	39	72	57
	35	185	56
	44	53	56
	45	59	63
	44	57	40
	37	63	55
	63	136	49
	28	118	40
	37	112
	32	105
	45	99
	52	94
	51	93
	59	93
	52	90
	25	81
	38	80
	40	79
	70	77
	43	77
	40	72
	39	70
	37	69
	42	69
	47	68
	40	67
	40	65
	62	65
	49	64
	32	63
	34	62
	50	61
	207	59
	119	59
	100	59
	92	56
	68	56
	68	55
	66	54
	66	54
	63	53
	62	52
	60	52
	60	51
	60	50
	58	49
	58	49
	58	48
	57	48
	57	48
	57	47
	54	46
	54	46
	53	45
	52	44
	52	44
	51	42
	50	41
	50	40
	49	39
	48	38
	48	37
	48	37
	48	37
	47	36
	46	33
	46	32
	46	30
	44	27
	44	27
	44	26
	44	23
	44	22
	43	17
	42
	41
	41
	41
	39
	38
	38
	38
	37
	37
	36
	35
	33
	32
	31
	30
	30
	28
	27
	27
	25
	20

## Sheet: 8e
		UT	DL 10'
		1495.47	2102.5
		1578.67	1496
		1135.75	2873.72
		1335.18	2421.95
		1049.5	1575
		202.25	2072.7
		310.08	2330
		219.43	1727.83
		361.89	1786
		262.11	2250.42
		1227.25	2706.83
		874.43	2341.5
		223.29	3596.63
		2614.35	2023.57
		198.67	2850.17
		7364.85	1404
		3296.29	2313.95
		2623.66	2075.2
		5896.84	1589
		3388.81	3346.41
		2676.43	1765.5
		7054.33	1947.67
		6004.18	3099.37
		2718.65	2033.82
		343.92	2826.06
		2847.29	3159
		7916.84	2824.55
		1575.29	1823.11
		1780.92	2936.38
		2336.14	2119.8
		6434.89	3288.56
		3073.31	2105
		7287.29	2593.29
		2392.1	1858
		2286.14	2707.25
		1252	3079.74
		1397.9	1695
		3659.25	2787.75
		4980.8	2588.33
		2372.49	4318.92
		6274.81	1878
		921	3540
		2549.62	2698.5
		208.5	1882.2
		1994.76	2971.02
		2094.12	2189.25
		2017.08	1823
		6465.22	3503.76
		2634.47	2558.25
		2412.43	2763
		2491.5	2410.12
		8161.33	3183.05
		1785.22	3588.74
		6094.41	2718
		4916.67	2103
		1471.89	2113.33
		7753.08	3104.85
		2052.04	2932.47
		1642.6	2163.5
		1763	4433.72
		388.45	2528
		2335.35	2171
		1768.22	2464
		1422.23	2991.69
		284.75	2151
		3885.53	3036.36
		5205.97	3031.82
		6529.14	1634
		1630.86	1893.17
		2126	2421.77
		1144	3383.38
		1337	1907.78
		6858	3211.4
		3561.26	1688.67
		387.61	1211
		1531.2	1024
		3281.83	1230.5
		3464.63	1142.8
		2026.2	1127.75
		1858.15	1086
		379.58	1594.29
		6484.86	1018
		206.14	1000
		1064.09	1065.33
		945.89	1477.78
		961.22	1200.2
		2692.36	1166
		4756.52	1019
		5491.27	1162
		5681.71	1921.33
		3395.72	1032
		1407.71	1137.5
		1255.5	1174
		2025.06	1442.9
		3309.72	1135.67
		3090	1185.67
		3378.5	1282.2
		3114.91	1491.29
		6065.87	6394.06
		2634.36	7497.56
		3036.83	5363.8
		8245.65	8411.95
		6069.7	4636.5
		3404.87	3751
		2623.27	3274.5
		1544.75	7834.84
		2912.85	5178.6
		279.5	6121.38
		1483.5	6672.83
		2442.13	3543
		3187.43	4926.09
		1361.75	3596.2
		1109.1	4277.25
		2184.2	9986.68
		1207.25	10048.9
		3563.7	6518.86
		1208.33	4059.6
		2524.15	4466.44
		2190.15	5954.21
		7303.72	4036.78
		930	3535
		1077.62	3086.67
		4987.71	7708.68
		1401.75	9094.71
		2248.75	7102.89
		1913.4	3070
		775.25	5143.75
		1744.67	6584.79
		1896	3580
		1917	4638.64
		1138.19	5708.46
		1202.04	3975
		1649.5	7683.27
		1456	7781.37
		3547.41	3425
		2816.67	4976.5
		2675.84	3930
		2675.41	4164.75
		2068.3	3179.67
		1434.89	8847.6
		2250	2910.67
		2549.74	3169.57
		1829.92	4017.13
		1114.75	3235.89
		3634.33	4340.47
		1784.66	3551.33
		5136.5	2727
		2304	3109.6
		2096.8	3089
		2524.7	4048.12
		3027.6	3084.83
		2507	3838.77
		1693.08	2721
		1867.86	2878
		7558.67	3775.93
		3450.17	3660.8
		5510.1	3188.5
		3183.47	2803.89
		6526.08	3663.96
		4944.81	3190.17
		6908.7	2747
		1909.33	3107
		1963.46	3733.06
		2105	3828.86
		668	3342.6
		1073	3531.36
		2702.25	4149.77
		1779.05	3088.5
		1253.54	2832
		3792.68	3119
		1161.33	3096.5
		5725.42	3512.64
		1142.1	3429.25
		2166.6	2960
		1410.52	3647.08
		333.45	2756.83
		3109.88	2726
		1559.98	3629.77
		263.21	2713
		2936.8	2757
		1929.67	2777
		250	3287.62
		1843.5	3032.67
		1907.69	2782
		1741	2965.5
		5012.23	2948
		2187	2840
		2792.42	4718.35
		1315.19	5356.73
		9138.81	3125.33
		4203.05	2819
		4942.56	2925
		4642	2796.33
		236.13	3064.75
		3358.29	3660.5
		4533.87	3668.67
		1214	1637.67
		1633	2107.83
		3497.93	1988.13
		1437.71	1805.89
		1760.17	1993.2
		2246.71	2123
		714.67	1622.83
		2148	1809.8
		1459.14	1308
		1695	1887.6
		5803.66	1465
		9177.58	2730.75
		3685.11	1388.5
		1919.96	1857.73
		1926.38	1491
		1208.33	2325.83
		6294.88	1649.33
		1155.25	2988.26
		1461.59	2411.22
		1778.87	2836.27
		2112	1943.2
		1595	2419.14
		2603.23	2409.85
		1675.29	1778.63
		2349.79	1482.5
		953.25	1779.86
		5677.64	2303
		2194.69	1643.67
		3312.47	2752.44
		5086.66	1514
		343.55	1862.09
		965.43	1420.75
		2208.92	1360.5
		1850.57	3067.73
		3201.26	2105.25
		2654	2745.35
		951.2	2432.78
		3414.06	2189.5
		1698.07	1531
		1832.88	1638
		7947.42	1540.33
		3379.17	1849.25
		5847.32	2247.5
		729.75	1456
		5659.2	2038.08
		1912.4	2692.14
		3785.6	1834.25
		3915.67	1936.19
		3979.74	1724.29
		5661.45	1410
		4126.5	1796.5
		1310.75	2593.65
		1354.43	1396
		5038	2220.14
		1324.96	1722.5
		1732.98	2615.96
		7212.9	2694.38
		1218.46	1550.71
		1784.35	2385.8
		3386.94	2368.11
		2294.18	3281.95
		1744.75	1997.56
		5869.03	1214
		3750.8	2377.85
		3427.6	1374.5
		1211.05	1979.21
		6022.11	1429
		3415.68	1959.93
		1683.33	2472.16
		1358.03	1561.5
		205.57	1210
		1762.14	1749.4
		2360	2600.75
		2183.42	2487.45
		4575.09	1948.85
		3554.31	1326
		321.26	2644.71
		2967.83	2561.3
		1135.42	1552.43
		680.44	1963.73
		2135.75	2913.05
		1407	2301.36
		2180	2880.52
		1157.86	2024.63
		4154.64	2236.86
		5657.8	2066.2
		1208	2214.11
		2439	2762.93
		4938.19	3211.37
		1144	3088.4
		4743.77	1653
		2916.31	1725
		1585.7	2149.09
		3209.5	1947.33
		1950.09	2070.5
		1289.52	1663.5
		936.5	2586.69
		2776.14	1709.5
		1998.75	1714.5
		4045.74	1932.2
		2329.45	1794.67
		3896.09	2516.13
		553.75	2484.9
		1082.52	1740.5
		4113	1758
		3464.22	1991.33
		3388.95	2264.17
		1299	1138
		1567.13	1095.75
		1329.11	1187.57
		4509.62	1919.75
		1915.73	1204
		5978.5	1249.2
		1488.42	1097
		3848	1057.5
		1891.67	1494.29
		2225.4	1110
		1104.33	1368.63
		3162.88	1758.93
		7732.05	1306.29
		881.86	1120.5
		1575.25	1659.64
		3820.44	1029
		4483.42	1223
		1029.75	1348
		1800.8	1157.5
		2315	1265.8
		2057.8	1994.89
		1590.29	1942.36
		4083.13	1539.75
		1497.71	1104.75
		1051.44	2278.22
		243.5	1133.4
		247.46	1246
		516	1527.35
		1599.5	1439.3
		4280.24	1090.17
		6165.94	1165.67
		214	1030
		1245.25	1317.5
		1891.78	1622.29
		2589	1132
		4593.41	1181
		1086	1899
		2546.75	1913.8
		1340.57	2003
		1007.4	1370.6
		8982.81	1397.25
		6376.06	1292.33
		2862.17	1031
		2197.2	2050.72
		3066.2	1157
		5142.33	1130.5
		1716.64	1845.6
		910.6	1360.5
		5011.3	2211.29
		975.08	1968
		1825	1072
		3572.38	1229.17
		1470.98	1898
		4843.62	5591.81
		4238.14	4831.67
		1836.5	2839.86
		2457.92	2853.5
		805.8	2206.67
		3126.95	3450.87
		4355.77	2121.67
		1019	3328.67
		2013	4804.8
		2507.38	2170
		1611	4084.3
		1691.63	3836.94
		4476.27	1835.5
		4881.34	4875.04
		2658.95	1871.86
		1709.5	5220.89
		523	2233.6
		1696	1998
		1277.27	3607.05
		727.1	4322.86
		1983.31	1810
		5592.08	2192.5
		3420.94	2479.36
		7122.32	2004.33
		3286.53	2191
		4337.82	1928.5
		1718.57	2255.5
		1391	2900.33
		1308.18	1858
		3142.86	2049.75
		1117.88	4591.96
		3649.92	5474.18
		1741.1	3001.64
		1959	1847
		1773.5	5631.97
		1687	3178.67
		1126.25	2723.2
		1064.85	2356.25
		4974.75	2156.75
		2667.93	2122
		4048.24	3158
		2524.8	3612.08
		2546	4963.3
		4954.7	1862
		3478.4	1846
		3101.45	4455.94
		3059	2621.33
		6900.8	1980.43
		260.64	2099.75
		1422	4749.2
		2708.17	2140
		3506.6	2081.25
		3724.1	2383
		1541	4164.96
		7352	3437.7
		2642.2	4592.28
		4370	3691.85
		2917.27	2646.27
		1604.88	3238.16
		4787.71	2517.75
		233.56	1905
		2313	3271.64
		1207	2943.06
		3996.26	3320.16
		2775.86	2334
		198.5	1826
		3558.55	1848.5
		1821.38	2395.8
		7715.68	3020.45
		204.4	2569.85
		1268.67	4179.03
		1449	2052.31
		2801.63	2927.24
		2237	2453.86
		5107.36	3068.77
		2533.3	2837.66
		3735.45	1888.91
		1619.5	1846.5
		4438	1892
		5185.62	1847.14
		2875.67	2617.64
		4097.15	1849
		3464.45	1804
		3205.89	3073.7
		2355.5	1991.45
		2695	1850
		4047.75	3021.55
		1945.5	1805
		4423.12	1850
		4208.33	1823
		1411	1808
		5449.38	1831.33
		1701.5	1865
		3495.25	2030.55
		2537.44	1850.5
		959	2234.38
		1905.67	2706.5
		4545.71	1808
		3831	3226.41
		2754.42	1806
		2203.53	1951.46
		1869	3297.54
		5801.2	1836
		1465.5	2769.86
		6243.57	1828
		4060.81	4654.4
		4034.45	2623.9
		2316	3191.92
		2431.38	1805
		4384.79	1826
		1893	1877.75
		666.5	1864
		980.3	1820
		2388.5	2448.75
		1403.8	2237.5
		7543.15	2066
		5214.17	1829.33
		1357	2334.46
		3337.83	2791.26
		1591.07	1960
		1500	1860
		4190.43	3042.97
		2953.05	2986.38
		2951.13	2672.21
		4621.33	1706
		2198.89	2319.07
		3514	4169.37
		2223.75	1854.26
		1081	1735.43
		1645.75	2373
		2488.38	2837.96
		7087.17	1658.17
		1544.33	1782.14
		2806.7	1648.33
		739	1731.09
		1344	1944.86
		950.25	2359.27
		5141.78	1631.57
		2910.27	3210.57
		2209	1916.47
		3866.88	1758.86
		2523.63	2405.33
		3775.19	2225.97
		5445.1	1469.67
		5113	1434.5
		5715.22	1687.4
		1978	1893.07
		707.23	1699.88
		4834.67	2756.54
		1730.13	1968.16
		4132.9	1648.56
		873.76	1406
		1788	1615.69
		3087.73	2151.55
		1325.5	2814.77
		887.13	1812.32
		793.71	1875.65
		1893.29	1930.75
		774.8	1529.09
		1807	2153.29
		3968.71	1775.65
		1591.2	1728.75
		3447	2365.88
		1325.91	1653
		2581.4	2753.64
		4808.74	1870.67
		3271.75	1507.33
		2064	1504.2
		2642.67	1750.31
		1666.5	1804.04
		2812.17	2304
		4950.18	3589.15
		6406.82	2369.6
		2388.91	2243
		2030.4	2029.46
		940.67	1700.08
		2274.8	1420
		3006	1427
		2508.5	1813
		4248.03	4110
		1666	6510.9
		984.03	5920.43
		2959.5	5495.45
		813.71	5561.5
		5122.44	7083.92
		713	8802.25
		3878.47	7378.75
		3336.86	5751.25
		6513	7332.08
		697	7021
		1790.13	11141.1
		2291.91	10280.7
		3412.08	8658.67
		2503.4	5868.2
		1764.5	4261.5
		886	5342.31
		1276.44	4537.67
		761	7688.5
		5974.33	4462.25
		1009.21	5341.25
		2351.17	4431.67
		4163.89	7793.57
		4720.6	5194.78
		5245.44	6005.3
		8882.45	4635.6
		2884.62	8182.85
		903	5061.55
		2276.75	11417.4
		5480.92	6188.33
		1528	5121.88
		3353.13	4207.33
		3228.05	9390.05
		3671.68	5964.14
		6277.38	7296.47
		678	4827.29
		976	5338.88
		3589.67	4507
		3177.67	6590.73
		6135.26	8739.14
		1708	4677.75
		1258	6664.89
		846.67	4699
		725	6648.25
		4009.83	3701
		2645.57	5680.11
		2443	4230.33
		1011.43	9516.1
		4329.21	5472.88
		1842	5564.29
		2182	4034.33
		4862.5	2258.58
		1865	1530
		2338.13	3905.13
		2367.2	2272.14
		914.5	2394.28
		3558.15	3141.58
		2606.07	1756.25
		1971.4	1689
		2239.1	3528.94
		2907.2	2714.19
		3083.4	2758.61
		1266.29	2508.31
		1984.5	2093
		2816.11	1951.78
		3631.57	2516.07
		4143.55	2161.71
		4058.33	3606.88
		1916	2700.56
		725.67	4131.69
		2727.59	1594.5
		3174	3041.46
		2623.7	1851.5
		2559.75	2167.9
		9751.53	2538.26
		3826.11	4165.41
		244.83	2871.6
		2853.88	3464.16
		900	4382.5
		2009	3131.66
		1985	2651.03
		2012	2639.5
		2487.5	3025.27
		1021.87	3175.62
		783.5	2315.56
		709	1654.5
		2516.5	3777.36
		1882.25	1688.33
		2213.6	2993.76
		563.8	3738.44
		1960	3370.46
		2232	1560
		711.5	2322.14
		4668.8	2410.33
		2365.33	2519.69
		3934.96	1563
		3240.29	1792.5
		5319.15	3152.5
		2087.71	2878.63
		3723.4	2185.58
		1821	1855
		3497	2515.14
		2007.5	2428.64
		1577	3316.53
		5419.94	2118.43
		993.36	1615.67
		4755.56	1691.75
		4692.5	2475.89
		854.62	2502.23
		2014.67	2627.5
		3912.1	1639
		1083.25	2082.71
		1361.5	2232
		2247.5	2151
		2531.8	2030
		891.44	2187.67
		1997.43	4035.04
		4097.5	2070
		809	2071
		1633.5	2358.75
		5186.08	2196
		2629.73	2734.38
		1173.6	2161.25
		2752.88	2422
		2255.63	2701.83
		3608.71	2279
		1775	2889
		3213.43	2073
		1912.43	2430.57
		2623	2622.56
		2760.85	2530.67
		3783.5	2012
		3443.14	2329.5
		4960.89	9075.56
		2086.43	9248.4
		2411.86	8106.58
		1826.44	11831.8
		3627.2	5177
		1495.5	6353.25
		4995	6995.44
		1956.17	8791.15
		4271.43	7637.25
		3735.67	7698.67
		2251.77	5366
		721	14890.6
		988	9589.1
		2109.33	5772
		4957.93	8807.64
		648.57	12275.7
		4161.67	6259.63
		4928.1	10138.6
		909.08	7180.33
		721.75	7638.06
		999	10077.5
		2000	10549.5
		2691.78	6797.25
		1455.75	6613
		1849.25	5575.5
		4433.75	13318
		2239.17	8591.75
		2823.78	9255.17
		4067.19	8121.08
		2890.86	7478.43
		2508.3	7026.5
		2021	8140.67
		828	6069
		6635	9625.64
		829.83	5618
		1848.5	6151.5
		2676.4	5116
		2220.88	10740.1
		1105.33	9402.8
		2834	5979
		4846.46	5776
		3819.75	7918
		2994.36	7554
		1712	5463.5
		2090.75	8343.36
		883.73	10054.7
		1033.24	7784.64
		2160.88	10464
		2641.11	7164.92
		2071.92	8093.42
		2167.2	9302.42
		1947.6	8646.72
		1166.67	11061.4
		4911.21	8696.12
		1652	7829.77
		1209	10569.1
		1652	11171.4
		3511.07	6076.17
		1585.29	6189
		3812.37	5481
		2441.89	8936.41
		2454.79	5444.14
		2595.56	9632.13
		1507	7048.75
		1890.64	5654
		2025.5	10930.1
		2265.2	5296.8
		2003.29	7893.56
		1631.5	9507.83
		3982.35	8880
		1551	8573.78
		1607	6863.45
		1961.5	9832.06
		1976.5	9035.79
		5440.5	10757.2
		2782.29	9603.59
		4233.5	9423.71
		3911.94	9660.64
		3114	8347.77
		3092.38	6734.88
		2927.8	2868.62
		3868.13	3056.75
		2842.42	2344.5
		2238.67	4466.64
		1009.38	2483.38
		1839	3685.06
		2228.63	2516.86
		1875.11	3456.09
		2828.22	3060.29
		2659.33	2850.67
		3199.9	2461.89
		4431.95	4905.3
		4284	2920.87
		1500.6	3593.81
		2326.8	3178.95
		2275.5	3378.38
		2831.88	2570.33
		5918.63	2228.75
		2461.13	2049.5
		2313.2	3654.57
		1954	2673.79
		1450.63	3345.8
		4589.54	2505.2
		2401.3	2265.86
		1726.17	2452.56
		4391	1924
		2758.8	2404.43
		885.64	2187
		1773.71	2647.57
		794	3133.83
		2247.5	4023.45
		674.75	3196.35
		2589.33	3650.3
		2963.17	4250.5
		1562.5	2345.57
		1603.5	2885.91
		2114.57	4258.38
		1403.18	3870.04
		1706	3562.25
		2214.75	1950.5
		3283.91	4433.62
		1633.5	3764.79
		686	4477.8
		1545	1841
		553.6	2479
		3990.75	4536.69
		1844.2	3477.33
		5023.75	2670.14
		1242.38	2368.67
		2771.7	3562.95
		4050.72	2482.73
		2714.43	4041.89
		1907.78	2471.25
		2593.81	4843.14
		1801.33	2560
		2232.14	4632
		838.22	5084.69
		2192.87	2989.75
		1534	3714.21
		718	2229.33
		1740.67	2667
		2379.83	3383
		2282.07	3159.92
		2187.14	2458.17
		3274.8	1916
		2244.57	2921.86
		2851.4	4004.33
		4053	3758.75
		3675.38	3041.79
		2842.54	5040.7
		991	3450.5
		1538.5	2012.75
		1943	2659.25
		2842.54	2143
		2630	3529.94
		4022.05	2072.33
		3047.33	4182.6
		3337.67	4943.35
		2015.5	3488.56
		1546.55	2329
		2600.55	1903
		2100.38	4101.58
		2474	3635.07
		2004	3813.72
		3282.4	3094.78
		4623.09	3252.75
		630.14	2478.89
		2020.4	2508.6
		2191.11	2747.29
		5157.13	4757.83
		1726	3538.46
		2692.67	3895.5
		1729	3635.08
		1651.5	3061.63
		3194.13	1963.67
		3072.67	5107.57
		1744.8	3088.08
		4308	2366.14
		1683.88	2571
		1803	1802
		1877	1873.5
		1922.5	4127.38
		1788	2637.57
		1961.44	1915
		2710.56	2502
		2560	3923.67
		2901.3	4662.52
		1560.5	3029.29
		2689.15	4850.85
		2501	2375.2
		887.22	4121.46
		4731.71	3803.17
		3596.79	1986.5
		2832.13	3569
		718.33	5459.24
		635.67	5893.91
		1631.86	4068.16
		2927.9	1916
		3390.5	3614.43
		3652.86	2049.5
		736.33	2238.33
		685	3024
		1103.33	2657.5
		3406	3414.77
		2347.6	4484.86
		2260	3293
		2518.47	2263
		794.33	3380.14
		823.86	2746.29
		817.57	3737.27
		2775.97	2237.33
		2496.29	2464.92
		3014.1	2218
		3170.25	2154
		2343.2	2380.33
		2971.36	2431.83
		2670.89	2590.8
		2886.31	2249.5
		2800.88	1931.25
		2781.92	1814
		3889.1	2251.67
		2563	2847.36
		713	1928
		1892	2298
		2613.65	2448.43
		2780	1832
		1737.71	2245
		2539.64	1954
		2355.09	3101.36
		1689	1868.5
		1770.67	2368.44
		1608.5	1901.5
		1936	2195.2
		920	2405
		2702.12	2694.22
		3779.5	2073
		3175.45	1950
		2452.82	1888
		697.75	2004
		4499.24	2642.83
		3260.23	2285.2
		2815.42	2169.75
		1367	1884
		1574	2428
		1947.25	2208.38
		1581	2243.67
		1775	345.2
		2989.5	351.29
		2670.5	332.4
		842.33	386
		2928.86	398
		2302.75	308
		5130.18	302
		2745.07	343.58
		1401.5	334.25
		1441.71	3989.12
		2166.14	2765.47
		1430.67	2246.6
		2364.5	3993.23
		2154.71	4322.06
		1737.75	3323.95
		2905.44	2127.17
		3168.9	2297.44
		4168.63	3347.73
		3062.57	1897
		1843.75	1718
		2344.75	4486.35
		2652.79	1800
		4857.5	3908
		2311.5	2459.3
		4785.33	2105.33
		2408.25	2876.59
		2628.43	3165.22
		1942.65	2767.15
		2029.33	1788.75
		2032.63	2180.25
		2487.5	4048.53
		3943.8	3233.05
		728	1727.5
		1893	2672.08
		3668.41	2394.5
		1968.5	4085.52
		5610.87	1585
		5354.11	1702.25
		2143.86	1886.29
		1969	3528.07
		2175.56	3444.35
		743.5	2029.36
		3509.25	3004.17
		3772.73	4052.09
		2638.19	2409.56
		3435.42	2307.62
		2300.5	3384.76
		2611.5	2204.82
		2499.13	3952.15
		625.55	1564
		2842.1	1737
		6268.43	3228.11
		713	2912.44
		2313	2692.22
		1540	1698.56
		3597.5	3557.7
		1585	3245.17
		3899.38	1950
		3375.18	2998.89
		2170	2854.75
		2796	1865.5
		740.5	1538.5
		1596.5	2722.47
		2173.56	2683.94
		2093.2	2758.2
		2490.4	3580.97
		2992.43	2331.89
		2777.54	2082.6
		2008.67	1678.5
		1624.7	1501
		1582	2897.45
		3042.25	2316.86
		533.5	1674
		811	3361.28
		1963	3267.16
		2567.33	2936.94
		726.5	3322.18
		3340.68	3284.91
		1903.4	1715.75
		3825.32	2979.65
		2166.5	4114.38
		1866	2810.49
		3645	2238.18
		5350	1641
		2358.88	1716
		2225.53	2991.64
		1714.25	1689
		1039.25	1842
		1475	1607
		1295.5	3881.5
		1585	1724.5
		3130.58	1923
		3667.63	2011.08
		3485.2	2086.21
		2371.73	1550
		824.33	3129.35
		2820.63	1931.78
		3012.57	1636
		3231.23	2025.78
		2302.86	2005.86
		1254.06	1621
		2087	1776
		1904.83	1645.5
		5644.44	1967.71
		2273.56	2016.6
		3728.35	1934.5
		3596.64	3093.07
		4134.25	2777.88
		3093.94	1549
		2043	3590.32
		2065.33	2220.27
		568	1736
		1580.5	1863.33
		777.18	2624.4
		3452	2673.73
		2564.6	2233.14
		1863.43	2122.07
		2792.83	1976.5
		3091.42	1599
		2530.61	1926.1
		5357.7	1821.67
		889.2	1644
		2994	2478
		3585.33	4084.13
		2633.56	4250.38
		2275.1	4930.08
		729.5	1992
		1824.5	2021.67
		1892	2332
		1675.67	3176
		1281	4715.78
		2132.77	4681.42
		3478.1	2067.8
		1976.75	1903
		960.8	2695.5
		781.17	3482.33
		2499.2	1922
		4596.43	3298.5
		2118.86	2096.5
		4669.56	5895.29
		2734.06	2009.67
		673	2972.71
		3880	4146.4
		2348.29	2067
		2302.25	4026.06
		2472.43	3540.31
		3045.41	1837
		1921.5	4177.48
		2520.67	2766.08
		2429.5	2780
		2789.33	1812
		1521	2554.25
		1274.5	3644.69
		3243.13	2152.33
		3004.12	4499.05
		4384.08	2427.78
		6384.32	2017
		1631.33	3479.09
		843.57	2524.33
		1797
		1617.5
		2161.71
		1337
		2516
		697.5
		3125.96
		3122.82
		615.67
		3053.21
		2238.13
		3075
		4540.22
		2362
		3439.44
		1893.33
		997.6
		2996.6
		1916
		2154.75
		783.2
		3664.41
		740.56
		2458.33
		1100.82
		2943.75
		713.9
		1120.67
		3255.79
		2635.5
		1937.33
		2437.36
		2718.79
		2505.54
		2946
		674
		1376
		2382.3
		1890.67
		2527.3
		1705
		864.75
		3599.67
		1566
		981.5
		769.6
		2530.1
		3208.34
		732
		1817
		3514.67
		2488.56
		2498
		1508
		1412.5
		2661.25
		2413.55
		3085.92
		2302.31
		3510.21
		2757.19
		605.33
		2454.58
		2810.3
		802.5
		1443.5
		1820
		715.2
		3019.5
		2792.67
		1737.71
		1981.25
		2196.8
		1416.33
		3081
		777.75
		2777.27
		2347.89
		1059.6
		831.31
		822.33
		2044.5
		2222
		626.5
		1441
		1891
		523
		522.67
		693
		4608.54
		3305.5
		1574
		1546.5
		1551
		3612.29
		2017.67
		709.5
		2324.25
		1980.11
		3323.07
		2029
		1267.5
		2052.56
		2716.63
		2398
		513
		1605
		2641.77
		2782.88
		1060.25
		2134
		1951.71
		1931.6
		1435.8
		761.5
		2601.64
		604.29
		865.86
		2690
		3254.81
		2347.86
		1808.36
		1385.2
		742
		731.5
		2422.22
		2503.2
		2571.25
		1923.67
		1946.33
		2503.71
		936.27
		3206.45
		1819.82
		2407.82
		2119.6
		2392
		2034.44
		3194.91
		758.25
		2005.5
		2473.2
		2584.29
		1448
		1194.5
		2145.33
		1696
		1038.63
		2808.5
		639
		2733.75
		3041.13
		1847.33
		2415.75
		503
		1810
		2478
		3932.42
		1904
		1860.5
		2300.56
		2608.56
		1958.86
		1925.89
		1231
		1316.17
		721
		2634.4
		2480.6
		2354.5
		2399.71
		2649.33
		1309.5
		778
		1844.5
		1740
		2000.05
		3257.29
		692
		2871.57
		1571
		1809
		1207
		3407.77
		6054.08
		2113.5
		4383
		1580.25
		1429
		1519.75
		2140.25
		2494.67
		932.86
		848.4
		257.44
		742.5
		2183
		3757.97
		1941.67
		3919.15
		2088.25
		1865.25
		1908.36
		1858.5
		2387
		1154
		3771
		3051.88
		1701
		2924.42
		1940.47
		3445.13
		1150.83
		2075.5
		1941.5
		769.5
		2477
		1647.86
		1376.5
		2243.33
		740
		953.67
		2500.3
		1889.57
		2346.82
		2184.3
		2205
		991
		698.5
		720.25
		1859.57
		1724.5
		2040.43
		2003.38
		3615.63
		572.5
		2282.75
		1376
		3256.09
		1443.81
		3236.91
		1366
		918.67
		1272
		1388
		2545.4
		2005.44
		1934.8
		1828.33
		1756.86
		2659.25
		3747.75
		2237
		1655.67
		1108
		1245
		2186
		2093.14
		982.33
		1969.3
		2386.36
		1716.33
		753.5
		1610.33
		210
		1509.25
		1399.33
		2251.78
		2043.4
		1592
		285.75
		1281
		1915.29
		1290.5
		5430.21
		1923.17
		1484
		2094.43
		2352.86
		1895.67
		1581
		2356
		2879.63
		1795
		1431.25
		1327.67
		1387.75
		1920.13
		1915.5
		1114
		1582
		1658.25
		2310.75
		3162.5
		1482.33
		3633
		1229.3
		2453
		2800.5
		1734
		2066.5
		2001.73
		1436.67
		1505
		1553
		1533.67
		1334.67
		1149
		882.83
		2455.17
		1283.5
		1496.75
		1502.75
		526.5
		3019.07
		928.52
		226.13
		1441.25
		249.86
		226.83

## Sheet: 8f
	Total	γH2AX-	γH2AX+	Total	γH2AX-	γH2AX+
	15689.9	3522.67	15689.9	6148.33	5069.42	6148.33
	11152.3	36607.2	11152.3	10463.1	11562	10463.1
	5988.13	7247.13	5988.13	11110	2833.88	11110
	4002.19	6923.25	4002.19	5739.62	4481.53	5739.62
	20271.8	6967.75	20271.8	6253.06	12073.7	6253.06
	3356.33	16566	3356.33	11232.6	5564.09	11232.6
	6341.61	9674.27	6341.61	4707.57	4754.27	4707.57
	13464.5	2373.07	13464.5	6332.13	6615.78	6332.13
	4813	6979.73	4813	3705.51	7986.88	3705.51
	8468.91	9040	8468.91	1779.13	6315.09	1779.13
	13178.8	6760	13178.8	10050.2	11753.6	10050.2
	7213.67	3967.75	7213.67	12519.8	5853.1	12519.8
	9456	8543.64	9456	3579	6109.2	3579
	14307.9	6683.5	14307.9	11988.4	10661	11988.4
	15565.1	5652.88	15565.1	13506.5	10985.6	13506.5
	12127	12486.5	12127	3348.65	9449.87	3348.65
	12932.5	5748.85	12932.5	9044.67	7271.21	9044.67
	19822.6	10791.9	19822.6	7853.33	7994.49	7853.33
	10411.4	18340.7	10411.4	7969.17	11029.9	7969.17
	14464.2	24935.6	14464.2	10174.7	12386.5	10174.7
	13173	6811.5	13173	11684.3	10647	11684.3
	6163	1959.67	6163	4710.77	11504.2	4710.77
	4564.33	13664.1	4564.33	7871.06	7547.13	7871.06
	13817.2	4201.13	13817.2	3967.34	9117.56	3967.34
	10151.3	4452.44	10151.3	8293.63	13851.8	8293.63
	11465.1	6837.15	11465.1	5459.64	3313.86	5459.64
	25447.7	7546.08	25447.7	10524.8	12298	10524.8
	11275.7	1709.2	11275.7	13205.1	3088.76	13205.1
	4683.13	17122.8	4683.13	6995.34	7091.5	6995.34
	4291.55	5866.86	4291.55	7366.78	8073.4	7366.78
	33364	9280.06	33364	6565.88	5246.36	6565.88
	7778.47	6153.33	7778.47	2982.22	15132.4	2982.22
	5124.74	8187	5124.74	4486	10460.8	4486
	19899	3359	19899	3076.38	1957.2	3076.38
	7107.8	18831.5	7107.8	11719.1	1183.33	11719.1
	13893.5	2889.5	13893.5	11719.1	12711.1	11719.1
	15118.6	2820.36	15118.6	3483.61	7523	3483.61
	3951.8	5827.8	3951.8	2809.71	1847.82	2809.71
	7339	3555.55	7339	3746.32	6072.5	3746.32
	12990	8843.5	12990	8459.97	1641	8459.97
	16226.8	3535.35	16226.8	11835.8	10463	11835.8
	7331.45	15354.3	7331.45	11453.4	5493.5	11453.4
	13432.2	10540.9	13432.2	12170.7	10267.4	12170.7
	6055.13	11770.1	6055.13	6795	9260.41	6795
	12935.7	14316.8	12935.7	6309.57	8754.31	6309.57
	11069.6	3754.5	11069.6	2563.19	7514.25	2563.19
	11370.8	11509.5	11370.8	4268.42	9779.5	4268.42
	10539.4	4081.66	10539.4	13670	9969.08	13670
	10184.9	18333.2	10184.9	8108.26	8068.27	8108.26
	4275.21	5407.95	4275.21	7635.22	3233.5	7635.22
	8326.65	3543.04	8326.65	2885	10570.3	2885
	9837.46	7883.53	9837.46	2716.17	4586	2716.17
	511	3736	511	4387.33	11026	4387.33
	8623.1	21320.7	8623.1	12118.9	3893.36	12118.9
	4198.5	8721.95	4198.5	4930.42	414.88	4930.42
	11947.5	10362.6	11947.5	9932.25	7197.37	9932.25
	14748	4725.48	14748	3175.27	4968.61	3175.27
	10441.9	4725.17	10441.9	5941.91	12379.5	5941.91
	22918.4	7288.72	22918.4	3520.2	9246.45	3520.2
	10896.5	5383.6	10896.5	8192.14	4277	8192.14
	7089.27	16114	7089.27	7170.15	12278.2	7170.15
	3188.2	2078.67	3188.2	11425.6	7867.71	11425.6
	2953.13	6191.78	2953.13	6000.96	5060.07	6000.96
	9831.9	6758.42	9831.9	5339.38	10356.3	5339.38
	5937.44	6214.61	5937.44	10337.7	6095.38	10337.7
	11464.1	17874.9	11464.1	2542	7537.83	2542
	5377.79	9597.67	5377.79	8471.7	11737	8471.7
	14579	7395.89	14579	2242	4694.27	2242
	3088	4579	3088	5805.6	8203.06	5805.6
	11924.2	17885.9	11924.2	8697.83	11963.3	8697.83
	12941	6170.93	12941	2980.75	10857	2980.75
	11645.7	8541.2	11645.7	11597.3	3563.86	11597.3
	2467.85	6719.46	2467.85	9938.8	11226.4	9938.8
	8123.75	4900.18	8123.75	11139	6516.9	11139
	9923.34	5917.78	9923.34	6182	10120.6	6182
	12265.4	10521.6	12265.4	6182	8105.54	6182
	2548.69	13627	2548.69	9244.23	3700	9244.23
	6876.63	3734.2	6876.63	6787.5	5169.17	6787.5
	10872.2	11603.8	10872.2	3753	10665	3753
	7686.68	12609	7686.68	2664.33	10665	2664.33
	1527	19691.4	1527	9650	9504.26	9650
	7823.17	10633.7	7823.17	7894.29	3121.89	7894.29
	3390.75	236	3390.75	4491.5	8090	4491.5
	18504.3	2327.38	18504.3	11738.2	6344	11738.2
	15540.8	10808.8	15540.8	5037	4907.08	5037
	5058.43	2976.75	5058.43	5620.43	6178.63	5620.43
	14424.2	6284.92	14424.2	11716.1	2692.75	11716.1
	18051.3	7594.43	18051.3	14333	8988.4	14333
	4407.83	7045.41	4407.83	13688	5468.21	13688
	5974.5	4978	5974.5	13688	9100.64	13688
	8260.19	8620.69	8260.19	8186.1	3944.38	8186.1
	16990.8	10112.2	16990.8	5196.2	2781	5196.2
	8884.1	15250.2	8884.1	14175.4	2229.08	14175.4
	8500.86	12517.5	8500.86	4891	8369.4	4891
	2937.33	4625.55	2937.33	9870.9	2728	9870.9
	22497.8	3958.18	22497.8	4037	11084.7	4037
	11282.8	11606.6	11282.8	13713.9	11084.7	13713.9
	13532.9	2908.73	13532.9	6071.25	5686.24	6071.25
	7134.31	3772.18	7134.31	10115	1910.55	10115
	6089.66	15899.3	6089.66	3683	6098.28	3683
	14436.8	14223.5	14436.8	9338.16	6315.29	9338.16
	4394.11	6465.15	4394.11	3852.25	11853.6	3852.25
	7599.41	8671.9	7599.41	6604.97	6968.03	6604.97
	4327.83	17340.6	4327.83	3486.38	6403.03	3486.38
	8294.6	3918.64	8294.6	8551	7352.93	8551
	7546	17030.1	7546	3290	14494.8	3290
	9189.18	11847.3	9189.18	12623.4	4075.07	12623.4
	2150	3301.46	2150	7716.53	12144	7716.53
	24476.3	12448.5	24476.3	6365.77	7616	6365.77
	16910.8	8212.23	16910.8	5174.36	6209.08	5174.36
	14626.9	5394.81	14626.9	4527	6954.6	4527
	13556.4	9195	13556.4	5847	10590.5	5847
	20810.4	3812.45	20810.4	6366.82	7155.57	6366.82
	16303.5	12485.5	16303.5	10951.4	3252.38	10951.4
	16442.2	16733.5	16442.2	11419.8	4038.04	11419.8
	34868.6	4515	34868.6	5538.23	10983.5	5538.23
	8453.07	6768.64	8453.07	9059	9425.54	9059
	16992.3	15646.4	16992.3	21222.2	7628.23	21222.2
	9305.13	11901	9305.13	21449.9	6383.25	21449.9
	14334.9	12633.2	14334.9	10777.7	2530.74	10777.7
	6297.86	9074.06	6297.86	8781.67	12136.9	8781.67
	15530.8	1504.83	15530.8	16752.4	8915.04	16752.4
	8161.69	5538.72	8161.69	6829.57	6709.07	6829.57
	13281.2	3754.66	13281.2	7382.52	5232.32	7382.52
	10305.5	7470.57	10305.5	6067.71	11963.8	6067.71
	11791.7	4345.2	11791.7	3964.63	11698	3964.63
	18930.8	11520.2	18930.8	6378.53	5864.32	6378.53
	10730.1	7244.33	10730.1	4963	6122.35	4963
	17665.9	1525.2	17665.9	9734.67	3807.6	9734.67
	3353.12	15792.5	3353.12	16455.1	11278.5	16455.1
	11422.3	24683.2	11422.3	5622.57	3363.25	5622.57
	8597.19	16488.3	8597.19	14192.6	13057.3	14192.6
	6074	13230.1	6074	7194.18	3325.58	7194.18
	17212.6	6637.73	17212.6	9532.91	4079.35	9532.91
	4253.52	3386.81	4253.52	12065.9	3196.67	12065.9
	7316.83	2349.25	7316.83	8652.07	6012.22	8652.07
	5021.61	9995.47	5021.61	8532.5	11045.8	8532.5
	19194.6	7514	19194.6	12136.5	6601.43	12136.5
	8372.41	8877.33	8372.41	6414.71	1787	6414.71
	6637.68	12999	6637.68	7199.43	2706.89	7199.43
	6999.44	15142.7	6999.44	14619.2	11955	14619.2
	16439.9	5283.33	16439.9	11285.5	10328	11285.5
	23306.6	5913.62	23306.6	11393.6	120.67	11393.6
	5638.5	9303	5638.5	3495.5	10700	3495.5
	6722.07	4863.64	6722.07	13977.6	4975.5	13977.6
	8520.5	2561.5	8520.5	3804.67	12954.2	3804.67
	12233.8	15700.4	12233.8	3708.5	5042.5	3708.5
	8501.84	12163.4	8501.84	7153.05	9902	7153.05
	9258.31	3397.57	9258.31	5509.21	3851.22	5509.21
	8572.28	5543.29	8572.28	6580.5	2635.54	6580.5
	9274.89	13822.4	9274.89	15910.9	4451.65	15910.9
	7117.12	7182.14	7117.12	12826.6	11576.5	12826.6
	10292.3	12738	10292.3	6271.21	5097.77	6271.21
	12989.8	10988.9	12989.8	6903.04	6186.42	6903.04
	17175.9	5864.44	17175.9	7869.9	3742.43	7869.9
	9396.31	12731.3	9396.31	6626	4753.43	6626
	12110.6	10399.5	12110.6	6360.44	5457.38	6360.44
	13666.3	18608	13666.3	7707.96	6095.95	7707.96
	2779	4829.43	2779	8914.14	4773.72	8914.14
	13654.1	23290.8	13654.1	15164.4	1982.75	15164.4
	5558.44	6956.68	5558.44	13149.7	7214.7	13149.7
	4708.63	8168.5	4708.63	5111.33	5954.61	5111.33
	9659.38	14681.6	9659.38	6366.5	10814.5	6366.5
	18460	5805.8	18460	3760.14	6596.67	3760.14
	10616.8	10629.4	10616.8	4530	5578.33	4530
	16061.1	6039.1	16061.1	7118.36	5785.09	7118.36
	8423.07	2582.4	8423.07	5587.49	7616.63	5587.49
	7842.13	7221.62	7842.13	13992.3	6657.08	13992.3
	9482.63	9144.5	9482.63	8970.06	8555	8970.06
	9310.67	14773.9	9310.67	5040.64	1897.86	5040.64
	12486.9	3494.5	12486.9	9916.54	12003.9	9916.54
	3234.31	8509.67	3234.31	12822.3	5744.25	12822.3
	5049.2	9080.83	5049.2	4783.42	11035.1	4783.42
	10865.8	26371.7	10865.8	14808.9	7463.08	14808.9
	12893.3	6444.06	12893.3	6624.55	11700.7	6624.55
	5351.8	2542.14	5351.8	8113.03	2738.03	8113.03
	2050	3820.48	2050	13130.9	4841.43	13130.9
	5696.83	14889.8	5696.83	6799.17	5015.91	6799.17
	6356.35	7031.17	6356.35	4512.96	11759.5	4512.96
	15064.1	19065.7	15064.1	10084.2	5703	10084.2
	5664.97	11842.1	5664.97	3030.75	2146.52	3030.75
	10642.6	6522.5	10642.6	5948.06	8462.13	5948.06
	2896.25	5475.75	2896.25	13724.1	6532.89	13724.1
	13244.9	3093.92	13244.9	11138.1	6627.86	11138.1
	7683.67	9476.54	7683.67	1308.63	8640.13	1308.63
	6188.06	19945.5	6188.06	16890.2	13331.1	16890.2
	22104.5	15509	22104.5	3767.14	1576.65	3767.14
	3941.33	727.5	3941.33	12194.8	10284	12194.8
	3700.29	17690.9	3700.29	11450.5	5575.78	11450.5
	8064.71	10138.6	8064.71	5939.13	11090.5	5939.13
	7025.27	5221.25	7025.27	6591.27	5484.88	6591.27
	9478.21	6477.97	9478.21	10909.6	7441	10909.6
	16210.1	12364.9	16210.1	12687.7	8948.57	12687.7
	8238.08	14442.4	8238.08	1042	4001.38	1042
	11691	2821	11691	6953	6434.07	6953
	7526.45	21882.2	7526.45	5338.43	8867.09	5338.43
	6325.82	3653.65	6325.82	5675.75	13685.9	5675.75
	7005.31	8751.11	7005.31	117.27	3854.56	117.27
	1105	8915	1105	11753	4483.44	11753
	2537.5	16213.7	2537.5	11753	6468.07	11753
	22630	224	22630	8615.52	2091.95	8615.52
	8634.36	1664.11	8634.36	5747.4	3049.71	5747.4
	5886.8	14008.3	5886.8	6342.71	9324.5	6342.71
	7676.38	5265.06	7676.38	8249.5	7025	8249.5
	13499.7	5112	13499.7	6829.5	6933.6	6829.5
	8455.4	8000.22	8455.4	12170.4	7602.61	12170.4
	12747.8	5195.82	12747.8	9310.17	10083.2	9310.17
	14160.8	9921	14160.8	2059.5	3406.67	2059.5
	7851	15874	7851	5723.57	6937.06	5723.57
	14666	3177	14666	6221.5	3713	6221.5
	7896.75	12229.6	7896.75	10193.3	6118.41	10193.3
	8918.17	14340.3	8918.17	15767.5	2636.11	15767.5
	11315.5	13022	11315.5	10092.9	12279.5	10092.9
	3317.04	7072.5	3317.04	4855.75	12025.7	4855.75
	7822.56	11651.1	7822.56	3140.5	763.47	3140.5
	12158.9	3058.17	12158.9	14032.3	1596.75	14032.3
	10357.2	7246	10357.2	28536.9	4737	28536.9
	2289.37	1472.17	2289.37	7105	12195.4	7105
	2627.24	4933	2627.24	10410.6	3917.33	10410.6
	12642.9	6819.38	12642.9	27398.8	10795.6	27398.8
	15947.9	3177.93	15947.9	6532.11	4554.23	6532.11
	11267.3	6654.92	11267.3	3538.19	3336.18	3538.19
	4997.5	3883.12	4997.5	10857	5297.6	10857
	5350.15	9682.75	5350.15	8871.4	12601.6	8871.4
	16391.8	5051.47	16391.8	2369.13	8212	2369.13
	3950.07	8334.67	3950.07	6752.67	5763.33	6752.67
	17181.9	10214.2	17181.9	4609.6	5021.11	4609.6
	6275.67	4158.46	6275.67	7761	5740.17	7761
	7846.25	10358.8	7846.25	23666	11946.5	23666
	16960	16686.5	16960	9471.4	5237.88	9471.4
	8112.71	9273.5	8112.71	11405.2	5106	11405.2
	7833.5	9906.62	7833.5	11004.5	6028.25	11004.5
	10905.9	6175.23	10905.9	5820.63	7256.29	5820.63
	22801.5	4758.95	22801.5	4602.08	3686.67	4602.08
	4135.8	7119.5	4135.8	8681.44	4983.5	8681.44
	12000	8893.78	12000	3420	1729.16	3420
	9592.85	6593.13	9592.85	14663.8	4439.21	14663.8
	12444.4	7057.21	12444.4	10485.3	561.8	10485.3
	9914.45	1668.24	9914.45	3284.94	11592.2	3284.94
	3848	11614.7	3848	13585.2	5033.55	13585.2
	13041.9	6209.25	13041.9	4955.61	10644	4955.61
	3813.75	9835.4	3813.75	15231.5	3424.38	15231.5
	14780	18377	14780	10524	829.27	10524
	9126.8	9738	9126.8	6880.84	3824.09	6880.84
	12243.1	5664.43	12243.1	6752.06	1952.08	6752.06
	9495.92	8552.83	9495.92	5605.88	10602	5605.88
	9427.6	11476.1	9427.6	6103.95	5806.24	6103.95
	4856.67	6787.68	4856.67	13985.1	2781.33	13985.1
	7388.06	15471.4	7388.06	13985.1	772.73	13985.1
	11719.7	11486.2	11719.7	14930.9	6578.79	14930.9
	16767	5183.97	16767	7357.95	7781	7357.95
	4475.68	14023.5	4475.68	6630.79	5035.67	6630.79
	9107.44	10252.3	9107.44	13964.8	4704.38	13964.8
	7806.91	14784.8	7806.91	10786.8	4466.43	10786.8
	18528.9	5786.56	18528.9	5841.11	7215.13	5841.11
	1758.67	11422.5	1758.67	22350.4	14367.8	22350.4
	22388.3	6204.55	22388.3	5429.38	7496.5	5429.38
	15746.1	8774.35	15746.1	5394.46	3421.63	5394.46
	9063.92	3600.17	9063.92	9875.7	4851.17	9875.7
	5755.05	17424.6	5755.05	9980.13	11560	9980.13
	2697.87	12841.3	2697.87	10158.7	4647.11	10158.7
	18973.9	11665.5	18973.9	10550.4	4180.5	10550.4
	5918.07	5066.08	5918.07	13376.5	4713.5	13376.5
	12886.4	18806.7	12886.4	5245.41	4982.47	5245.41
	13408.6	5434.76	13408.6	10274	6004.33	10274
	11054.5	4802.72	11054.5	9344	2318.9	9344
	5503.05	7168.14	5503.05	4587.17	12974.4	4587.17
	2973.13	9133.11	2973.13	12894.6	9301.42	12894.6
	3211.12	4647.53	3211.12	11061.9	4051.83	11061.9
	6650.33	15481.2	6650.33	9051.75	4589.1	9051.75
	5658.09	9244.7	5658.09	10490.5	6963.17	10490.5
	14013	10304	14013	4702.78	7007	4702.78
	5310.52	5210.5	5310.52	3488.83	1627.07	3488.83
	6988.39	13518.1	6988.39	8299.76	7155.86	8299.76
	7013.86	5964.25	7013.86	30500.2	3136.54	30500.2
	18121.5	11077.5	18121.5	12738.7	3664	12738.7
	3546.33	7460.22	3546.33	6823.46	3884.04	6823.46
	15777.2	14545.2	15777.2	6407.26	8353.64	6407.26
	13380.9	10553.4	13380.9	8428.6	4039.23	8428.6
	5162.11	3666.21	5162.11	9518.51	3763.3	9518.51
	6103.71	3027.67	6103.71	8380.18	6316.75	8380.18
	11083.5	11007.9	11083.5	11847.4	4462.5	11847.4
	7137.31	8974.75	7137.31	8340.25	7234.34	8340.25
	21279	7473.19	21279	15840.7	5064.13	15840.7
	7059.64	4359.58	7059.64	5374.28	8772	5374.28
	5834.19	2205.25	5834.19	8482.33	6089.38	8482.33
	8077.26	1684.75	8077.26	12238	3888.5	12238
	12013.1	9731.67	12013.1	4777.04	4186	4777.04
	6712.64	8705.85	6712.64	1630.45	3189.34	1630.45
	13599.8	2557	13599.8	7571.65	2480.73	7571.65
	4448.86	17318.2	4448.86	6227.33	1197.47	6227.33
	2939.11	7418.65	2939.11	11419	6996	11419
	7295.67	2265.5	7295.67	4785.87	4744.04	4785.87
	10850.6	3951.2	10850.6	9554.62	11231.5	9554.62
	13318	3949.95	13318	10494.5	6509.82	10494.5
	8673.17	4894.44	8673.17	7296.86	2246.7	7296.86
	13052.2	15237.6	13052.2	14697.4	75.33	14697.4
	10583.3	2182.71	10583.3	7546.33	10746.5	7546.33
	15159.1	8687.14	15159.1	8206.28	2765.89	8206.28
	13312.3	11310.2	13312.3	3968.55	2934.38	3968.55
	10972.3	7801.27	10972.3	11337.6	5489.8	11337.6
	14702.5	7332.71	14702.5	4344	8037.57	4344
	1756.9	9716.75	1756.9	6678.18	7270.61	6678.18
	2039.13	6680.65	2039.13	9403.24	2228.53	9403.24
	21670.4	2417.78	21670.4	15482.2	1775.25	15482.2
	17933.7	3767.64	17933.7	4942.91	10583	4942.91
	2429.36	8789.5	2429.36	4409.5	2758	4409.5
	1043.5	3589.3	1043.5	10251.8	4164.88	10251.8
	5776.05	11992	5776.05	10165.1	3617.64	10165.1
	7656.92	9951.41	7656.92	22125.2	7906	22125.2
	5343.61	4569.35	5343.61	11095	4046.88	11095
	4934.78	7032.38	4934.78	8664.57	5169.15	8664.57
	5560.79	2615.15	5560.79	7722.5	1366.3	7722.5
	12311.4	1466.17	12311.4	4941.85	2921.67	4941.85
	13154.4	8104.62	13154.4	11587.7	8277.21	11587.7
	12541.4	18516.1	12541.4	7329.5	11563.3	7329.5
	5031.25	14348.6	5031.25	4573	11563.3	4573
	2311.6	18122.1	2311.6	11652.5	3362.23	11652.5
	11407.8	7743.6	11407.8	9117.57	4856.74	9117.57
	7143.5	4621.26	7143.5	14178.2	5336.81	14178.2
	11458.6	2089	11458.6	9684.54	4972.18	9684.54
	16229.1	3470.1	16229.1	14758	13228	14758
	5942.4	3057	5942.4	18666.6	8781.29	18666.6
	7709.8	15600.6	7709.8	6766.27	10212	6766.27
	6940.25	4853.38	6940.25	9985	10392	9985
	5598	13263.7	5598	24655.3	4380.29	24655.3
	7945.76	7851.71	7945.76	8118.06	9359.81	8118.06
	4123.38	6938	4123.38	7548.59	3615.32	7548.59
	10664.6	10360.7	10664.6	16780.2	696.1	16780.2
	10851.4	2065.75	10851.4	14551.5	2685.6	14551.5
	11077.6	8301.27	11077.6	6061.95	3739.13	6061.95
	11543.8	8862.41	11543.8	8582	3249.61	8582
	20229.6	11249.4	20229.6	15040.8	2645.27	15040.8
	5601.33	16536.3	5601.33	15255.4	5137.7	15255.4
	6739.42	4636.03	6739.42	5926.9	5232.32	5926.9
	4916.1	5282.67	4916.1	3766.05	3695.77	3766.05
	7233	7280.18	7233	10921.2	8614.84	10921.2
	2707.67	9362.55	2707.67	5381.44	4188.85	5381.44
	3777.77	4360.5	3777.77	9071.25	7707.92	9071.25
	8801.9	32565.5	8801.9	1670.67	2314.86	1670.67
	19116.6	4721.95	19116.6	2246	6668.61	2246
	11071.5	10461.1	11071.5	11060.3	6125.74	11060.3
	10313.4	7596.14	10313.4	8891.6	4918.61	8891.6
	14825.3	10652.2	14825.3	11844.4	7861.21	11844.4
	7666.54	13521.9	7666.54	8145.32	5276.47	8145.32
	7602.69	15140.5	7602.69	10709	1723.08	10709
	10116.3	25365	10116.3	8690.5	6433.74	8690.5
	22222.2	15344.2	22222.2	8652.91	576.33	8652.91
	11701.1	5305	11701.1	12569.9	7595.45	12569.9
	8427.06	3312	8427.06	2091.18	3713.21	2091.18
	12024.3	2584.89	12024.3	8368.44	3965.31	8368.44
	9153.44	1419.29	9153.44	6815.75	10051.5	6815.75
	8872	3247.76	8872	11769.8	3614.82	11769.8
	7319.43	6176.19	7319.43	5806.5	6072	5806.5
	5495.18	9694.5	5495.18	7001	1990.93	7001
	5926.22	10975.2	5926.22	8249.67	6815.65	8249.67
	7703.32	4404.43	7703.32	4530.11	6788.13	4530.11
	10707.7	10127.4	10707.7	11773.7	7610.63	11773.7
	8520.56	8613	8520.56	7331.25	6468.64	7331.25
	20265.1	421.2	20265.1	11641	7242.79	11641
	7114.21	9914.3	7114.21	17265.8	11442.5	17265.8
	13604.5	4081.75	13604.5	11868.7	11442.5	11868.7
	8134.38	4301.07	8134.38	3440.38	2107.78	3440.38
	7751.73	21802	7751.73	6714.25	1155.36	6714.25
	7515.53	1551.86	7515.53	2422.1	4502.13	2422.1
	11223.1	5139.45	11223.1	11167.6	11197.5	11167.6
	9713.33	3628.8	9713.33	10029.2	11197.5	10029.2
	19186.7	14300.4	19186.7	12613.9	1521.89	12613.9
	6048	12260.3	6048	12613.9	5405.81	12613.9
	3533.5	12134	3533.5	6944.17	5305.75	6944.17
	12526.7	3961.95	12526.7	6524.71	2603.5	6524.71
	9004.5	17609	9004.5	8821.17	2899	8821.17
	3986.59	16378.1	3986.59	8485.94	4976.5	8485.94
	4733.69	10494	4733.69	8816.27	10587.4	8816.27
	10707	3319.71	10707	8217.75	7134.5	8217.75
	3890.45	16268.7	3890.45	7445.5	4710.08	7445.5
	7686.5	5943.68	7686.5	5360.65	1244.29	5360.65
	6789	3165.5	6789	9086.57	3698.32	9086.57
	9354.22	4735.74	9354.22	8669.23	10207.4	8669.23
	17935.5	1509.1	17935.5	6269.83	5895.08	6269.83
	6403.54	870.11	6403.54	6792.79	3604.65	6792.79
	23252.8	9488.57	23252.8	5752.82	8219.89	5752.82
	11700.8	4831.25	11700.8	6002.78	5219.93	6002.78
	7487.08	2567.29	7487.08	7278.45	3340.42	7278.45
	11513.9	5678.29	11513.9	6530.1	5998.79	6530.1
	7298.21	10985.8	7298.21	3944	3848	3944
	6539.29	2664.5	6539.29	12767.8	2215.8	12767.8
	10767.8	18715.2	10767.8	6315.5	2678.26	6315.5
	9376.79	4909.36	9376.79	7744.22	5067.25	7744.22
	14941.7	4791.73	14941.7	9209.33	2818.79	9209.33
	4427	5259.81	4427	15408.8	3946.5	15408.8
	7229.63	7148.81	7229.63	6302.47	2642.05	6302.47
	4702.33	35498.5	4702.33	9364.08	3566.57	9364.08
	13988.3	13822.3	13988.3	8912.12	5806.42	8912.12
	5152.85	8705	5152.85	6605.15	4740.75	6605.15
	6916	4489.88	6916	11648.5	1312.97	11648.5
	12226	12408	12226	11648.5	2204.08	11648.5
	11674.4	6486.89	11674.4	4954.75	4035.09	4954.75
	5597.29	7447.57	5597.29	7660.59	1958.5	7660.59
	8609	8029.25	8609	10667.7	4684.89	10667.7
	8657.79	18592	8657.79	10667.7	11068.8	10667.7
	13342.9	10054.4	13342.9	14677	2911.88	14677
	4736.5	9559.5	4736.5	7134.79	10128.8	7134.79
	5687.31	6694.39	5687.31	6158.92	5364.33	6158.92
	8491.86	5740.7	8491.86	5423.38	4033.51	5423.38
	7069.29	11644.2	7069.29	11828.9	3085.04	11828.9
	8696.36	3224.14	8696.36	7598.2	1409.94	7598.2
	2549	2737.89	2549	8940.43	7132.4	8940.43
	9048.86	18176.3	9048.86	18340.2	4529.85	18340.2
	13716	6161.74	13716	9573.78	4038.15	9573.78
	15063.6	4659.72	15063.6	13549.6	6350.64	13549.6
	6321.9	7680.38	6321.9	4768.41	8126.25	4768.41
	6207.25	20023.3	6207.25	9997.69	2829.29	9997.69
	11749.4	9275.13	11749.4	10568.3	2594.3	10568.3
	2082.64	12207.5	2082.64	4932.33	2076.6	4932.33
	15396.4	597.18	15396.4	5305.67	11032.3	5305.67
	8768.85	12808	8768.85	4416.6	3156.74	4416.6
	10235.9	40429.5	10235.9	5410.45	2605.07	5410.45
	12811.7	9603.85	12811.7	5673.79	557.46	5673.79
	9829.41	4287.11	9829.41	14401.6	908.88	14401.6
	8096.5	6255.28	8096.5	7264.32	6772.5	7264.32
	12243.6	14153	12243.6	6176.33	5077.33	6176.33
	24495	3804.94	24495	11964	3329.83	11964
	3072.4	3263.81	3072.4	4846.14	7990.36	4846.14
	3405	4493.68	3405	7609.25	2879.05	7609.25
	4340.86	10648.9	4340.86	12829.6	2681.33	12829.6
	10656.8	6447.33	10656.8	7851.75	3599.67	7851.75
	24028.6	15416.8	24028.6	7317.68	1691.75	7317.68
	15938.3	9206.63	15938.3	11651.7	2591	11651.7
	5421.27	15342.4	5421.27	11573.9	714.46	11573.9
	4016.22	21506.5	4016.22	11573.9	4242.25	11573.9
	9667.36	5407.25	9667.36	12320.2	2835.9	12320.2
	16059.1	10108.8	16059.1	7666.25	3804.14	7666.25
	2717	1323.4	2717	12400.6	3709.46	12400.6
	10651.2	8778.46	10651.2	11503.1	965.07	11503.1
	13359.4	5114.11	13359.4	8017.31	1970.23	8017.31
	4948.86	15851.4	4948.86	2477.05	2362.17	2477.05
	20028.8	10846.9	20028.8	13964.8	2404.29	13964.8
	5462.06	7611.82	5462.06	13399.1	7016.8	13399.1
	13159.4	4952.57	13159.4	12665.3	6113.29	12665.3
	5067.39	5121.34	5067.39	11030.5	1719.83	11030.5
	8618.82	12990.5	8618.82	11030.5	970.22	11030.5
	16984.8	8387.18	16984.8	9667.81	7721.75	9667.81
	3353.79	19212.5	3353.79	6197.75	915.08	6197.75
	8604.5	14753.7	8604.5	4034.93	2473.19	4034.93
	19085.6	2751.07	19085.6	16179.4	3403.2	16179.4
	2764.75	5973.59	2764.75	8143.83	5100.4	8143.83
	3845.29	17109.1	3845.29	5682.06	3056.06	5682.06
	4491.22	5044.8	4491.22	18755.9	8980.76	18755.9
	7301.63	2100.5	7301.63	7783.48	11651.8	7783.48
	15271.1	14246.3	15271.1	5878.66	4837.79	5878.66
	5460.45	10211.6	5460.45	9754.8	3341.43	9754.8
	5282.68	6721.87	5282.68	7761	2175.56	7761
	10666.3	2992.1	10666.3	4164.7	1264.14	4164.7
	7918.55	6581.13	7918.55	3534.78	6054.27	3534.78
	4002.07	5252.89	4002.07	13135.9	4389.72	13135.9
	11549.3	9716.31	11549.3	6510.63	3491.43	6510.63
	3612.56	13168.4	3612.56	11198.9	497.44	11198.9
	9658.73	9977.31	9658.73	5855	6037.36	5855
	5977.38	11163.8	5977.38	7257.42	6791.83	7257.42
	7167.29	10343	7167.29	11366.6	6399.67	11366.6
	4805	13177.8	4805	19277.6	591.89	19277.6
	8873.24	16156.1	8873.24	6590	11704	6590
	5061.27	18781.6	5061.27	4305.59	4730.29	4305.59
	18773.7	7528.42	18773.7	9183.48	6018.44	9183.48
	7184.79	15661.8	7184.79	11590.9	496	11590.9
	14028.3	6231.77	14028.3	17859.3	2766.5	17859.3
	3601.82	873.2	3601.82	17859.3	979.47	17859.3
	2465.48	11471.4	2465.48	10532.1	4850.06	10532.1
	9779.09	15190.4	9779.09	6164.25	416.71	6164.25
	9981.72	10801	9981.72	7995.59	160.92	7995.59
	5276.1	6711.43	5276.1	10985.3	3246.25	10985.3
	5524.5	2278.15	5524.5	12512.1	8754.5	12512.1
	7592.34	5708.92	7592.34	18346.7	2366	18346.7
	4480.12	6838.5	4480.12	6957.09	1245.44	6957.09
	10001.3	4676.33	10001.3	8806.2	1667.3	8806.2
	11266.6	1365.28	11266.6	14925.4	13752	14925.4
	15352.5	10266	15352.5	6676.07	2248.82	6676.07
	6519.88	1997	6519.88	11044	1512.35	11044
	10307.1	12514.8	10307.1	17769.4	210	17769.4
	9800.54	10876.3	9800.54	12637.6	4348.2	12637.6
	9355	11152.2	9355	3391.06	1781.88	3391.06
	19566.4	5182.78	19566.4	14738.6	2267.5	14738.6
	10631.2	2834.5	10631.2	6623	735.33	6623
	5331.58	10432.8	5331.58	14885	871.75	14885
	9152.4	3278.06	9152.4	5515.67	1110.67	5515.67
	2967.43	1356.73	2967.43	10163.6		10163.6
	13797.4	8010.13	13797.4	4782.6		4782.6
	6254.8	1649.5	6254.8	6094.8		6094.8
	5494.8	3116	5494.8	16613.2		16613.2
	4612.7	5342.5	4612.7	6411.87		6411.87
	15826.9	4642.15	15826.9	10437.5		10437.5
	10852.2	15152.6	10852.2	11208		11208
	8941.62	4238.73	8941.62	12826.5		12826.5
	8992.39	12910.6	8992.39	7115.47		7115.47
	4434.11	2057.22	4434.11	6234.11		6234.11
	5080.63	2397	5080.63	17363.9		17363.9
	4913	2054.09	4913	12331.3		12331.3
	1790.86	17500.3	1790.86	10529.1		10529.1
	8514.79	665.41	8514.79	6506.1		6506.1
	8596.42	8427.95	8596.42	3842.8		3842.8
	9036.15	9433.33	9036.15	17068		17068
	16091.8	8329.57	16091.8	5689.38		5689.38
	15320.2	12895	15320.2	6017.17		6017.17
	3257.67	7326.44	3257.67	10924.2		10924.2
	6353.5	210	6353.5	15808.6		15808.6
	8731	7122.38	8731	5781		5781
	987	8202.3	987	6042.98		6042.98
	19090.6	8534.43	19090.6	12320.7		12320.7
	15683.6	16107.3	15683.6	10117.5		10117.5
	10743.6	13759.5	10743.6	6590.14		6590.14
	3259.27	6673	3259.27	11625.1		11625.1
	11224.9	15558.4	11224.9	11625.1		11625.1
	5581.75	6324.83	5581.75	11272.5		11272.5
	4001.88	4042.4	4001.88	9710.04		9710.04
	12395.2	327.94	12395.2	9911		9911
	10663.7	8555.05	10663.7	13255.4		13255.4
	11868.5	3775.17	11868.5	2979		2979
	8053.31	5318.83	8053.31	12839.5		12839.5
	14020.7	12433.9	14020.7	9707.77		9707.77
	11869.4	8928.4	11869.4	5580.78		5580.78
	4936	11669.6	4936	10998.8		10998.8
	10523.5	4163	10523.5	11199.8		11199.8
	11490.4	6438.13	11490.4	11199.8		11199.8
	7117.39	3167.25	7117.39	9524.6		9524.6
	18680.6	10906	18680.6	11906.3		11906.3
	4920.8	4463.5	4920.8	13739.7		13739.7
	8922.77	11248.1	8922.77	11394.3		11394.3
	9623.86	18933.1	9623.86	10717.3		10717.3
	7075.38	1554	7075.38	8020.77		8020.77
	6721.5	9317.8	6721.5	1467.77		1467.77
	3800.2	14367.7	3800.2	7453		7453
	6986.57	12172.9	6986.57	7954.36		7954.36
	13771.5	3290.5	13771.5	8611.76		8611.76
	5258	12314	5258	14448.6		14448.6
	4950.32	5073	4950.32	14448.6		14448.6
	7393.6	1253.78	7393.6	10482.4		10482.4
	11100.2	24149.6	11100.2	6828.64		6828.64
	23972.4	11533.2	23972.4	5270.33		5270.33
	3464.25	12637.2	3464.25	24056.5		24056.5
	10892.5	6610.89	10892.5	10805.8		10805.8
	19172.8	5338.59	19172.8	3772.6		3772.6
	5310.1	2398.2	5310.1	6372.94		6372.94
	6429.17	7882.29	6429.17	4638.45		4638.45
	11590.9	1657.95	11590.9	10405.2		10405.2
	10779.3	9412.15	10779.3	4111.8		4111.8
	5848.16	10900.1	5848.16	556.25		556.25
	5225.83	3471.38	5225.83	11990.5		11990.5
	5177.94	10111.4	5177.94	10919.9		10919.9
	1048	8015	1048	3767		3767
	18224.1	13762.2	18224.1	9273.38		9273.38
	11319.2	5088.18	11319.2	7524.92		7524.92
	2680.14	1578.6	2680.14	4576.54		4576.54
	13104.5	3832	13104.5	7147.64		7147.64
	5832.1	17178.5	5832.1	15767.5		15767.5
	4626.4	13228.8	4626.4	9336.09		9336.09
	10611.7	7055.79	10611.7	6228		6228
	3414	7087.88	3414	4968.29		4968.29
	4593.56	6505.64	4593.56	6540.77		6540.77
	603.4	5431.4	603.4	8783.67		8783.67
	8369.89	7017.25	8369.89	8261.56		8261.56
	11086.8	18167.4	11086.8	12797.5		12797.5
	14129.2	3766.71	14129.2	10523.9		10523.9
	3992.38	3827.5	3992.38	4969.63		4969.63
	11352.3	8553	11352.3	5301		5301
	10672.9	2647.67	10672.9	6368.23		6368.23
	10203.9	9632.74	10203.9	7022.7		7022.7
	8991.56	12584.5	8991.56	6827.13		6827.13
	5359	13999.2	5359	3156.3		3156.3
	12496.4	22111.7	12496.4	2345		2345
	7472.25	11086.9	7472.25	7788.47		7788.47
	5276.12	6859.67	5276.12	11798.5		11798.5
	14116.9	17109.3	14116.9	4838.33		4838.33
	6834.52	31.25	6834.52	14193.5		14193.5
	4394.67	18115	4394.67	14554.8		14554.8
	16417.2	12858.4	16417.2	11891.2		11891.2
	4851	6122	4851	9843.75		9843.75
	21650.1	2828.9	21650.1	3779.95		3779.95
	3442.67	9198.65	3442.67	11190.9		11190.9
	8163.06	13297.9	8163.06	14655		14655
	6819.21	4208.55	6819.21	5159.05		5159.05
	9185.23	5904.03	9185.23	7927.33		7927.33
	12868.2	3799.67	12868.2	11207.5		11207.5
	7227.29	2123.53	7227.29	8701.81		8701.81
	2577.72	9268.92	2577.72	11364.4		11364.4
	5285.17	4631.57	5285.17	12633.5		12633.5
	16115.4	1813	16115.4	16969.5		16969.5
	7180.97	4830.67	7180.97	7025.63		7025.63
	5644.36	9057.73	5644.36	8351.91		8351.91
	2454.35	4808.5	2454.35	10445		10445
	10745.9	6005.38	10745.9	11023.2		11023.2
	5704	20892.4	5704	2183.43		2183.43
	4702	7580.48	4702	15197.7		15197.7
	5814.08	13958.5	5814.08	10374.8		10374.8
	7549.97	6548.72	7549.97	11692.3		11692.3
	9736.5	794.77	9736.5	11042		11042
	16880	3541.65	16880	10898.9		10898.9
	10010.6	5732.07	10010.6	13304.7		13304.7
	9150.86	4903.39	9150.86	5166.07		5166.07
	3659.44	4810.71	3659.44	12731.7		12731.7
	5518	10231.2	5518	11421.7		11421.7
	5512.39	2191.53	5512.39	10195.2		10195.2
	5457.85	4559.85	5457.85	5671.24		5671.24
	3093	4418.57	3093	14363.7		14363.7
	10020.8	5677.86	10020.8	5511		5511
	16466.2	7974.46	16466.2	4784.33		4784.33
	12796	2208.83	12796	8780.44		8780.44
	4243.94	9108.6	4243.94	4669.63		4669.63
	9478.74	6907.22	9478.74	13737.3		13737.3
	1262.43	7123.16	1262.43	13551.8		13551.8
	8971.03	1276.1	8971.03	15357.5		15357.5
	17168.9	5626.21	17168.9	18301		18301
	7778.93	4701.02	7778.93	3913.67		3913.67
	7366.2	1905.33	7366.2	11206.2		11206.2
	11416.1	6501.89	11416.1	2938.38		2938.38
	3154.54	25627.8	3154.54	5087.94		5087.94
	14632.3	12912.7	14632.3	7008.37		7008.37
	7583	4564	7583	4398.38		4398.38
	6301.94	9577.42	6301.94	7623		7623
	2958	1499.79	2958	7579.15		7579.15
	7149.43	5885.13	7149.43	6242.6		6242.6
	9136.2	4195.1	9136.2	7499.33		7499.33
	10198.7	14349.6	10198.7	7540.68		7540.68
	5176	5356.18	5176	6182.74		6182.74
	6373.69	8335.57	6373.69	4847.88		4847.88
	17610.3	6485.5	17610.3	9870.4		9870.4
	10141	8085.5	10141	7949		7949
	10390.4	3943.24	10390.4	20540		20540
	10560	3865.33	10560	2897.1		2897.1
	10517.7	13036.9	10517.7	3712.83		3712.83
	3554.36	8606.52	3554.36	9592		9592
	5636.43	7571.69	5636.43	3408.8		3408.8
	3271.6	5915.72	3271.6	8082.92		8082.92
	10203.8	7631	10203.8	11273		11273
	9520.75	5807.11	9520.75	7354.18		7354.18
	7585.02	5983.52	7585.02	7530.08		7530.08
	11424.8	5940.62	11424.8	5060.2		5060.2
	10905	15061.2	10905	9008.58		9008.58
	7326.07	8153.55	7326.07	8481.13		8481.13
	4067.18	17521.8	4067.18	15831.2		15831.2
	3463.4	1682	3463.4	15831.2		15831.2
	20496.6	9414.8	20496.6	9588.5		9588.5
	9735.04	9151.7	9735.04	2374		2374
	12755.9	15133.2	12755.9	8287.45		8287.45
	6751.4	248.8	6751.4	9279.76		9279.76
	8126.64	4172.93	8126.64	9282.05		9282.05
	8569.29	13330.8	8569.29	11392.8		11392.8
	12656.4	16871.2	12656.4	5902.64		5902.64
	6053.91	7293.88	6053.91	10043.2		10043.2
	7982	5505	7982	17135.6		17135.6
	9430.64	984.9	9430.64	12911.4		12911.4
	3154.19	8869.5	3154.19	4428.69		4428.69
	3368.79	14224	3368.79	8233.5		8233.5
	1862.75	4674.09	1862.75	6700.62		6700.62
	5176.83	5545.5	5176.83	4691.5		4691.5
	8202.29	11035.5	8202.29	4153.88		4153.88
	2746.11	1405.5	2746.11	5378.83		5378.83
	11019.1	8957.75	11019.1	5283.78		5283.78
	10102.4	11345.3	10102.4	4626.93		4626.93
	5118.5	14793.4	5118.5	5684.18		5684.18
	9889.04	2724.73	9889.04	11370.2		11370.2
	10064.2	13875.8	10064.2	5093.82		5093.82
	5933.11	9602.02	5933.11	6593.71		6593.71
	3788.03	18380.4	3788.03	9890.76		9890.76
	5059.32	1586.14	5059.32	6554.6		6554.6
	4999.64	5352.24	4999.64	4700.74		4700.74
	9166.85	4114.33	9166.85	5766.1		5766.1
	3822.59	1937.42	3822.59	9381.53		9381.53
	8929.55	2777.33	8929.55	4984.78		4984.78
	11477.7	10243	11477.7	8773.41		8773.41
	5226.6	15344.7	5226.6	7447.44		7447.44
	7932.21	6926.65	7932.21	8216.5		8216.5
	4029.5	10552.9	4029.5	7722.85		7722.85
	17677.4	22856.9	17677.4	7976.56		7976.56
	10716	7749.82	10716	6010.23		6010.23
	6274.31	837	6274.31	9259.94		9259.94
	3950.31	8848.19	3950.31	11227.5		11227.5
	10186.4	14026.9	10186.4	3122.5		3122.5
	1580.83	8312.78	1580.83	11438.7		11438.7
	3965	128.13	3965	5238.33		5238.33
	3041.75	4669.14	3041.75	11771		11771
	4759.69	6835.67	4759.69	8155.58		8155.58
	4417.29	5240.3	4417.29	8549.12		8549.12
	12535.1	5993.67	12535.1	10352.8		10352.8
	10259.2	6234	10259.2	13260.1		13260.1
	2696.26	9200.67	2696.26	10013.5		10013.5
	19312.7	31188	19312.7	5037.13		5037.13
	14680.9	12426.6	14680.9	4754.44		4754.44
	9600.14	9541.67	9600.14	15505.9		15505.9
	6665	4192	6665	14239.7		14239.7
	9590.57	12325.5	9590.57	7665.15		7665.15
	9709.2	17114.7	9709.2	6573.19		6573.19
	6984.5	2174.5	6984.5	7003		7003
	3253.71	3257.89	3253.71	2652.33		2652.33
	6017.44	8079.88	6017.44	4233.69		4233.69
	4566	4038.22	4566	4781.64		4781.64
	3522.67	15299.1		3592.8		3592.8
	36607.2	5271		7653.29		7653.29
	7247.13	17367.4		6084.33		6084.33
	6923.25	5151.69		9485.13		9485.13
	6967.75	9973		2363.67		2363.67
	16566	16613.7		5943.1		5943.1
	9674.27	3020.5		3473.44		3473.44
	2373.07	6886.64		12165.4		12165.4
	6979.73	4799.09		8519.67		8519.67
	9040	7366.94		7065.67		7065.67
	6760	4336.08		11139.7		11139.7
	3967.75	2654.1		10604.5		10604.5
	8543.64	10198.1		10604.5		10604.5
	6683.5	2714.36		5658.83		5658.83
	5652.88	2517.86		5797.47		5797.47
	12486.5	6736.41		4439.71		4439.71
	5748.85	5261.64		8011.75		8011.75
	10791.9	4113		6851		6851
	18340.7	7679		10656.5		10656.5
	24935.6	3096		14145.5		14145.5
	6811.5	8017.13		5691.33		5691.33
	1959.67	13267.6		14312.4		14312.4
	13664.1	9295.26		8191.4		8191.4
	4201.13	3957.11		2821.23		2821.23
	4452.44	4856.5		10992.7		10992.7
	6837.15	11271.5		13598.7		13598.7
	7546.08	3264.44		7507.65		7507.65
	1709.2	33.78		11895.7		11895.7
	17122.8	12689.4		12051		12051
	5866.86	15142.3		6057		6057
	9280.06	3543.33		6550.16		6550.16
	6153.33	2428.7		14359.3		14359.3
	8187	12663.8		6296.44		6296.44
	3359	5611.8		14685.5		14685.5
	18831.5	11200.2		9810.78		9810.78
	2889.5	11516.8		10317		10317
	2820.36	3757		5975.71		5975.71
	5827.8	3642.8		11801		11801
	3555.55	3572.33		1590.2		1590.2
	8843.5	5561.44		9212.83		9212.83
	3535.35	11791.5		7236.52		7236.52
	15354.3	3714.47		11194		11194
	10540.9	3321.2		3644		3644
	11770.1	9603.22		8669.83		8669.83
	14316.8	7961.88		9095.97		9095.97
	3754.5	21394.3		5493.45		5493.45
	11509.5	10475.6		8491.13		8491.13
	4081.66	3874.75		3159.62		3159.62
	18333.2	6672.75		8754.5		8754.5
	5407.95	7343.33		5545.5		5545.5
	3543.04	16961.5		3144.45		3144.45
	7883.53	13271.1		7755.96		7755.96
	3736	8777.83		8059.57		8059.57
	21320.7	2135.13		3448		3448
	8721.95	7171.06		8551.4		8551.4
	10362.6	14932.8		7091.33		7091.33
	4725.48	7888.43		10829.1		10829.1
	4725.17	3529		14417.9		14417.9
	7288.72	5116		6411.42		6411.42
	5383.6	2136.75		7316.5		7316.5
	16114	11257.5		3728		3728
	2078.67	4316.63		12121		12121
	6191.78	11795.5		16116.5		16116.5
	6758.42	9318.28		6957.89		6957.89
	6214.61	13781		9908.86		9908.86
	17874.9	1932.38		7153.7		7153.7
	9597.67	1249.78		4832.1		4832.1
	7395.89	3951.25		9836.14		9836.14
	4579	3159.18		9882.68		9882.68
	17885.9	7055.87		3813.1		3813.1
	6170.93	9344.44		12941.7		12941.7
	8541.2	9662.11		6716.25		6716.25
	6719.46	16375.5		9509.07		9509.07
	4900.18	8990.5		5315.8		5315.8
	5917.78	9150		4542.5		4542.5
	10521.6	7692.43		11587.9		11587.9
	13627	2480.07		11159.7		11159.7
	3734.2	11169.3		10949.1		10949.1
	11603.8	1854.88		9395.82		9395.82
	12609	2881		4149.44		4149.44
	19691.4	8794.44		3760.86		3760.86
	10633.7	2812.82		8989.7		8989.7
	236	5068.62		2264.79		2264.79
	2327.38	4538.29		6516.94		6516.94
	10808.8	7639.06		15681.6		15681.6
	2976.75	7638.09		6170.89		6170.89
	6284.92	2995.42		11134.9		11134.9
	7594.43	10480.7		11134.9		11134.9
	7045.41	3558.09		11100.2		11100.2
	4978	1451.96		7490.58		7490.58
	8620.69	610.63		4859.88		4859.88
	10112.2	19940.3		4082.63		4082.63
	15250.2	3889.86		2575.24		2575.24
	12517.5	6152.22		13295.9		13295.9
	4625.55	3917.9		6361.62		6361.62
	3958.18	22442.7		3166.19		3166.19
	11606.6	8704.25		4829.25		4829.25
	2908.73	26263.9		10719.5		10719.5
	3772.18	2544.89		10065.1		10065.1
	15899.3	5661.17		6754.65		6754.65
	14223.5	6082		7824.23		7824.23
	6465.15	7090.59		7037.96		7037.96
	8671.9	6319.53		7670.2		7670.2
	17340.6	5283.81		3661		3661
	3918.64	2482.57		12026.8		12026.8
	17030.1	0		6135.81		6135.81
	11847.3	8643.26		4917.84		4917.84
	3301.46	10999.9		8062.75		8062.75
	12448.5	15343.8		7729.22		7729.22
	8212.23	5389.86		9777		9777
	5394.81	11262.9		6282.77		6282.77
	9195	3531.31		9656.75		9656.75
	3812.45	2317.43		11083.5		11083.5
	12485.5	3593		9887.92		9887.92
	16733.5	7547.65		7356.32		7356.32
	4515	7307.17		11042		11042
	6768.64	4432.58		8958.47		8958.47
	15646.4	6475.27		5033.09		5033.09
	11901	2460.45		10830		10830
	12633.2	8630.11		8116.44		8116.44
	9074.06	8090.96		3911.82		3911.82
	1504.83	25812.6		3083.13		3083.13
	5538.72	10945.5		6493.3		6493.3
	3754.66	834.1		4535.44		4535.44
	7470.57	13639.3		3408.25		3408.25
	4345.2	9555.8		8938.03		8938.03
	11520.2	9216.4		11662.4		11662.4
	7244.33	16005.4		10139.4		10139.4
	1525.2	7458.94		7114.39		7114.39
	15792.5	8383.63		8881.69		8881.69
	24683.2	1395.47		17521.5		17521.5
	16488.3	10579.1		9492.5		9492.5
	13230.1	1788.29		6274.19		6274.19
	6637.73	2919.29		12619.6		12619.6
	3386.81	8768.33		1528.33		1528.33
	2349.25	5360.64		11325		11325
	9995.47	12392.5		1989.29		1989.29
	7514	16633.4		10650.6		10650.6
	8877.33	4246.47		7714.78		7714.78
	12999	9691.59		5405.58		5405.58
	15142.7	4789.25		11597.4		11597.4
	5283.33	3690.24		5956.71		5956.71
	5913.62	3362.75		8743.85		8743.85
	9303	5814.14		10606		10606
	4863.64	8966.27		8817.91		8817.91
	2561.5	3215.06		9155.35		9155.35
	15700.4	10609.7		10040.6		10040.6
	12163.4	2267.95		12235.9		12235.9
	3397.57	18280.3		12167.9		12167.9
	5543.29	1475.17		3702.2		3702.2
	13822.4	10502.6		2640.21		2640.21
	7182.14	9273.8		2223.71		2223.71
	12738	13982		13619.9		13619.9
	10988.9	3706.86		11321.1		11321.1
	5864.44	4725.67		10911.2		10911.2
	12731.3	4963.6		11442.9		11442.9
	10399.5	5864.91		9222.33		9222.33
	18608	7352.4		11879.1		11879.1
	4829.43	3467.48		2940		2940
	23290.8	8247.8		7402.15		7402.15
	6956.68	4359		3888.94		3888.94
	8168.5	5177		4821.9		4821.9
	14681.6	7736.86		2919.72		2919.72
	5805.8	3491.08		12071.5		12071.5
	10629.4	4963		1828.8		1828.8
	6039.1	6903.44		13540.6		13540.6
	2582.4	10351.2		13073.5		13073.5
	7221.62	1576.67		4243.58		4243.58
	9144.5	6884.11		15383.3		15383.3
	14773.9	2593.56		15383.3		15383.3
	3494.5	8615.33		10841		10841
	8509.67	5893.42		10841		10841
	9080.83	7721.38		5168.27		5168.27
	26371.7	1743.67		12965		12965
	6444.06	9211.47		13881		13881
	2542.14	3121.3		8428.88		8428.88
	3820.48	4116.08		12644.8		12644.8
	14889.8	4081.45		7385.5		7385.5
	7031.17	9758.74		18768.8		18768.8
	19065.7	9013.29		9070.7		9070.7
	11842.1	79.75		8993.12		8993.12
	6522.5	1162.75		6972.29		6972.29
	5475.75	19665.8		4582.34		4582.34
	3093.92	15644.8		12253.3		12253.3
	9476.54	4091.19		6058.56		6058.56
	19945.5	1626.92		10760.2		10760.2
	15509	2927.9		14321.1		14321.1
	727.5	3944.6		5586.1		5586.1
	17690.9	6854.22		2011.4		2011.4
	10138.6	4115.78		9076.64		9076.64
	5221.25	7944.07		12531.1		12531.1
	6477.97	4838.94		8396.75		8396.75
	12364.9	9076.08		3099.91		3099.91
	14442.4	6025.36		10116.2		10116.2
	2821	15479.1		7799.21		7799.21
	21882.2	10726.2		5959.25		5959.25
	3653.65	2013.07		12487.2		12487.2
	8751.11	3562.5		5389.42		5389.42
	8915	1818.5		4549.44		4549.44
	16213.7	841.55		7133.68		7133.68
	224	6697.38		6435.2		6435.2
	1664.11	6039.86		7188.55		7188.55
	14008.3	14399.9		8034.11		8034.11
	5265.06	1651.81		8076.52		8076.52
	5112	2362.57		11513.5		11513.5
	8000.22	8019.92		11513.5		11513.5
	5195.82	925		5689.24		5689.24
	9921	5657.76		18565.1		18565.1
	15874	21648.1		11176.3		11176.3
	3177	11482.2		7945.21		7945.21
	12229.6	11193.7		21033.1		21033.1
	14340.3	2174.4		6155.15		6155.15
	13022	2304.62		4833.17		4833.17
	7072.5	11758.9		6973.2		6973.2
	11651.1	9611.82		7436.38		7436.38
	3058.17	18296.9		5247.23		5247.23
	7246	13332.7		7921.46		7921.46
	1472.17	2160.5		11414.2		11414.2
	4933	3732		10941		10941
	6819.38	10975.4		5510.4		5510.4
	3177.93	6756.06		9291.38		9291.38
	6654.92	9604.5		15240.9		15240.9
	3883.12	2807.64		15240.9		15240.9
	9682.75	16104.4		14260.1		14260.1
	5051.47	2122.57		13402		13402
	8334.67	2327.64		8407.54		8407.54
	10214.2	2145.81		9440.67		9440.67
	4158.46	12261.5		6897.45		6897.45
	10358.8	13630.9		4516.41		4516.41
	16686.5	15557.6		8460		8460
	9273.5	8154.84		10996.6		10996.6
	9906.62	13282.9		5392.24		5392.24
	6175.23	15867.1		5224.33		5224.33
	4758.95	5529.48		11109.5		11109.5
	7119.5	8893		6280.52		6280.52
	8893.78	3209.38		11333.6		11333.6
	6593.13	2553.19		10766.2		10766.2
	7057.21	10643.3		12828.8		12828.8
	1668.24	950.56		8084.38		8084.38
	11614.7	4951.04		11719.1		11719.1
	6209.25	2045.23		10602.5		10602.5
	9835.4	10768.3		5482.59		5482.59
	18377	4256.59		6776.04		6776.04
	9738	4806.15		10284		10284
	5664.43	7378.83		7670.93		7670.93
	8552.83	16741.5		2559.5		2559.5
	11476.1	20555.3		8033.44		8033.44
	6787.68	13903.9		4527.13		4527.13
	15471.4	9651.81		9815.97		9815.97
	11486.2	3784.86		10690.8		10690.8
	5183.97	6657.97		16016.6		16016.6
	14023.5	4369.75		6882.54		6882.54
	10252.3	7533		2853.58		2853.58
	14784.8	16591.8		4620.17		4620.17
	5786.56	3209.9		9544.05		9544.05
	11422.5	1996.43		12753.2		12753.2
	6204.55	6917.43		8594.11		8594.11
	8774.35	8947.33		6892.88		6892.88
	3600.17	8329.52		11045.5		11045.5
	17424.6	15286.4		2959.75		2959.75
	12841.3	6233.56		9323.1		9323.1
	11665.5	12000		15514.8		15514.8
	5066.08	4664.82		6788.5		6788.5
	18806.7	8992.33		6000.66		6000.66
	5434.76	0		6747.5		6747.5
	4802.72	20422.6		8754.58		8754.58
	7168.14	11774.5		7225.75		7225.75
	9133.11	9523.72		4603.14		4603.14
	4647.53	6178.13		5183.61		5183.61
	15481.2	2513		4087.46		4087.46
	9244.7	3836		5746.2		5746.2
	10304	4121.29		3580.65		3580.65
	5210.5	8207.19		4889.67		4889.67
	13518.1	25681.5		3703.55		3703.55
	5964.25	3864.5		10295		10295
	11077.5	13585.7		5560.91		5560.91
	7460.22	12372		4543.57		4543.57
	14545.2	9916.82		3476.54		3476.54
	10553.4	9802.18		7472.68		7472.68
	3666.21	1260.43		3623.36		3623.36
	3027.67	3087		8597.67		8597.67
	11007.9	6103.88		9087.25		9087.25
	8974.75	4657.78		11290.8		11290.8
	7473.19	7933.83		7242.14		7242.14
	4359.58	11165.4		10642		10642
	2205.25	2768.38		16324.8		16324.8
	1684.75	172.64		4729.83		4729.83
	9731.67	3638.18		8642.5		8642.5
	8705.85	2859.9		13938.3		13938.3
	2557	680.8		7111.89		7111.89
	17318.2	1730.27		6389		6389
	7418.65	3337.34		11879.7		11879.7
	2265.5	8545.95		12711.8		12711.8
	3951.2	6990.13		10461		10461
	3949.95	7129.55		9676.38		9676.38
	4894.44	10801.5		13682.5		13682.5
	15237.6	10579.7		14125.1		14125.1
	2182.71	9240.07		8744.77		8744.77
	8687.14	5747.2		3624.6		3624.6
	11310.2	2837.2		6151.5		6151.5
	7801.27	2396.43		9046.58		9046.58
	7332.71	3494.66		4320.92		4320.92
	9716.75	8159.72		2882.09		2882.09
	6680.65	4156		9318.53		9318.53
	2417.78	5591		11337.3		11337.3
	3767.64	5576.19		4251.64		4251.64
	8789.5	2331.4		8900.62		8900.62
	3589.3	3072		12499.8		12499.8
	11992	8684.73		3920.2		3920.2
	9951.41	10510.4		6146.93		6146.93
	4569.35	8470.78		5275.62		5275.62
	7032.38	3307		7568.43		7568.43
	2615.15	5415.62		13751.4		13751.4
	1466.17	2162.5		6795.64		6795.64
	8104.62	10190.9		3998.71		3998.71
	18516.1	4905.95		7894.33		7894.33
	14348.6	6269.14		6067.05		6067.05
	18122.1	2872.6		10989.9		10989.9
	7743.6	995.87		7164.67		7164.67
	4621.26	5883.11		3976.89		3976.89
	2089	11137.5		12523.7		12523.7
	3470.1	2875.22		4628.2		4628.2
	3057	6286.52		5028.33		5028.33
	15600.6	6677.2		9587.7		9587.7
	4853.38	9808.1		11038.8		11038.8
	13263.7	11661.2		6298.72		6298.72
	7851.71	8513.23		11044.6		11044.6
	6938	3643.33		4952.2		4952.2
	10360.7	4535.05		4725.46		4725.46
	2065.75	2237.38		5604		5604
	8301.27	2543		16293.4		16293.4
	8862.41	10168.6		10696		10696
	11249.4	13852.7		7291.67		7291.67
	16536.3	2375.44		9659.13		9659.13
	4636.03	9246.33		10785		10785
	5282.67	9494.5		11038.5		11038.5
	7280.18	8562.75		2260.75		2260.75
	9362.55	4400.13		4206.94		4206.94
	4360.5	8804.36		9320.58		9320.58
	32565.5	2189.23		6457.42		6457.42
	4721.95	6769.75		12310.1		12310.1
	10461.1	5069.83		11798.7		11798.7
	7596.14	14034.3		13075		13075
	10652.2	6865.43		13075		13075
	13521.9	6394.27		10808		10808
	15140.5	6921.9		10009.5		10009.5
	25365	4536.94		7777.5		7777.5
	15344.2	7613.17		4039.17		4039.17
	5305	7605.6		2373		2373
	3312	8432.92		4613.23		4613.23
	2584.89	3338.47		10658.9		10658.9
	1419.29	1031.92		15739.5		15739.5
	3247.76	5973.45		14993.8		14993.8
	6176.19	3282.73		10275		10275
	9694.5	10369.4		10551.5		10551.5
	10975.2	3135		8095.64		8095.64
	4404.43	10441.9		4034.83		4034.83
	10127.4	4104.9		9599.73		9599.73
	8613	4013		10976.1		10976.1
	421.2	9527.47		11417.1		11417.1
	9914.3	6003.19		4792.19		4792.19
	4081.75	7436.8		11677.3		11677.3
	4301.07	6468.06		12485.8		12485.8
	21802	1488.39		2698.71		2698.71
	1551.86	353.38		5626.62		5626.62
	5139.45	2035.5		10118.8		10118.8
	3628.8	5291.89		6736.07		6736.07
	14300.4	4426.5		8930.63		8930.63
	12260.3	2300.6		8166.41		8166.41
	12134	3066.35		11219.2		11219.2
	3961.95	5069.55		7929.72		7929.72
	17609	9154.07		4921.5		4921.5
	16378.1	2814.73		12186.7		12186.7
	10494	7587		3818		3818
	3319.71	116.1		11120.5		11120.5
	16268.7	6228.47		5109.25		5109.25
	5943.68	15239.5		7445		7445
	3165.5	10840.7		3818.5		3818.5
	4735.74	10413.6		10544		10544
	1509.1	4534.65		12692.2		12692.2
	870.11	2525		12692.2		12692.2
	9488.57	641.89		7110.16		7110.16
	4831.25	15843.7		7454.81		7454.81
	2567.29	3528		10236		10236
	5678.29	5162		10574		10574
	10985.8	7249.79		11653.5		11653.5
	2664.5	8889.31		17274.2		17274.2
	18715.2	5208.12		11945.5		11945.5
	4909.36	6052.74		5910.91		5910.91
	4791.73	6088.25		3799		3799
	5259.81	2533.58		2195.5		2195.5
	7148.81	16542.5		15983.8		15983.8
	35498.5	2517.14		15983.8		15983.8
	13822.3	1185.42		8167.39		8167.39
	8705	20772.3		5994.62		5994.62
	4489.88	7004.19		1708		1708
	12408	12027.2		14379.5		14379.5
	6486.89	712.42		12994.1		12994.1
	7447.57	16401		12994.1		12994.1
	8029.25	3827.4		6473.33		6473.33
	18592	6494.96		11264.8		11264.8
	10054.4	3122.58		1565		1565
	9559.5	3705.9		6759.29		6759.29
	6694.39	8723.24		2337		2337
	5740.7	6797		10460.9		10460.9
	11644.2	4132.5		8327.17		8327.17
	3224.14	12838.9		5692.58		5692.58
	2737.89	1172.67		4188.67		4188.67
	18176.3	8827.38		11074.4		11074.4
	6161.74	2168.14		6377.91		6377.91
	4659.72	4479.1		7212.12		7212.12
	7680.38	2338.76		12546		12546
	20023.3	5530.3		14327.7		14327.7
	9275.13	4504		3166.6		3166.6
	12207.5	13085.9		5388.65		5388.65
	597.18	295.81		2620.21		2620.21
	12808	8050.91		7293		7293
	40429.5	2761.4		15791.1		15791.1
	9603.85	3856.93		15791.1		15791.1
	4287.11	6317.89		9349.93		9349.93
	6255.28	1789		5846.42		5846.42
	14153	4846		5704.52		5704.52
	3804.94	8238.18		5839.07		5839.07
	3263.81	7044.9		6477.71		6477.71
	4493.68	20441.4		5793.47		5793.47
	10648.9	2819.67		12311.1		12311.1
	6447.33	1289.39		8032		8032
	15416.8	10317		10580		10580
	9206.63	5592.33		11865.4		11865.4
	15342.4	4494		7804.31		7804.31
	21506.5	7758.08		3094.42		3094.42
	5407.25	3060.43		14833.7		14833.7
	10108.8	15440.3		11371.7		11371.7
	1323.4	22468.3		7306.65		7306.65
	8778.46	8244.39		4325		4325
	5114.11	2351.1		18482.7		18482.7
	15851.4	593.5		11079.7		11079.7
	10846.9	14776.4		8534.86		8534.86
	7611.82	4733.89		14355		14355
	4952.57	9857.47		3436.1		3436.1
	5121.34	3599.33		9066.55		9066.55
	12990.5	4120.78		8264.24		8264.24
	8387.18	1266.42		6672.5		6672.5
	19212.5	1042.14		8653.91		8653.91
	14753.7	4170.25		11039		11039
	2751.07	8166.5		3368.56		3368.56
	5973.59	15616.9		11306.9		11306.9
	17109.1	12197.5		5989.6		5989.6
	5044.8	6724.45		8204.75		8204.75
	2100.5	5978.12		16668.6		16668.6
	14246.3	9595.42		12520.9		12520.9
	10211.6	346.33		11887.1		11887.1
	6721.87	3732.4		13114.6		13114.6
	2992.1	5919.22		7109.56		7109.56
	6581.13	5161.63		7174.8		7174.8
	5252.89	6968.5		5803.45		5803.45
	9716.31	391.83		6323.22		6323.22
	13168.4	2573.71		9072.43		9072.43
	9977.31	4582.33		14207.1		14207.1
	11163.8	7107.66		10523.6		10523.6
	10343	3168.2		10873		10873
	13177.8	1908.84		12180		12180
	16156.1	9448.93		11630		11630
	18781.6	6738.56		11571.5		11571.5
	7528.42	4213.38		5936.11		5936.11
	15661.8	1066.7		11048.8		11048.8
	6231.77	2952.58		2179.29		2179.29
	873.2	7059.43		16378.1		16378.1
	11471.4	9100.7		5933.19		5933.19
	15190.4	800		3533.83		3533.83
	10801	3418.92		11539		11539
	6711.43	6318.75		5645.45		5645.45
	2278.15	4272.2		3849.5		3849.5
	5708.92	205.75		3089.83		3089.83
	6838.5	5596.04		5944.58		5944.58
	4676.33	8225.93		8587.4		8587.4
	1365.28	16850.8		3400.57		3400.57
	10266	5643		4129.82		4129.82
	1997	4637.23		11947		11947
	12514.8	3493.42		10648		10648
	10876.3	2752.67		5484.43		5484.43
	11152.2	6258.92		23875.3		23875.3
	5182.78	393.72		15688.5		15688.5
	2834.5	6849.25		15688.5		15688.5
	10432.8	7691.84		7376.77		7376.77
	3278.06	5662.86		5892.53		5892.53
	1356.73	4431.25		2519.55		2519.55
	8010.13	8770.32		6046.13		6046.13
	1649.5	9835.22		4651		4651
	3116	4920.4		3228.2		3228.2
	5342.5	2566.44		16561.5		16561.5
	4642.15	8367.67		6253.25		6253.25
	15152.6	8882.92		7858.05		7858.05
	4238.73	350.2		8736.28		8736.28
	12910.6	5449.5		7869.04		7869.04
	2057.22	5631.92		7292		7292
	2397	518		5202.13		5202.13
	2054.09	3179.33		11481		11481
	17500.3	1571.36		9509.54		9509.54
	665.41	2104.75		4210		4210
	8427.95	6165.13		5944.94		5944.94
	9433.33	14064.3		2710.48		2710.48
	8329.57	8422.8		11352.7		11352.7
	12895	267.06		6411.7		6411.7
	7326.44	166.67		7428.75		7428.75
	210	5997.67		8856.88		8856.88
	7122.38	3406.14		10267		10267
	8202.3	7989.21		5676.83		5676.83
	8534.43	8809		10912.6		10912.6
	16107.3	7089		8111.28		8111.28
	13759.5	944.7		7969.55		7969.55
	6673	10658.5		6772.55		6772.55
	15558.4	1441.5		11408.1		11408.1
	6324.83	3275.35		9136.64		9136.64
	4042.4	4665.75		3648.97		3648.97
	327.94	5053.33		5532.64		5532.64
	8555.05	4226.3		7746.44		7746.44
	3775.17	6970.07		5463		5463
	5318.83	5645.71		9703.86		9703.86
	12433.9	8102.83		9674.94		9674.94
	8928.4	6490		6169.25		6169.25
	11669.6	7265.86		5916.03		5916.03
	4163	8793		2248		2248
	6438.13	2242.27		11343		11343
	3167.25	4136.25		6477.48		6477.48
	10906	3793.65		4672.87		4672.87
	4463.5	5748.42		10513.8		10513.8
	11248.1	6316.53		10513.8		10513.8
	18933.1	1483.77		13864.2		13864.2
	1554	2649.25		5478.53		5478.53
	9317.8	16066.8		4399.14		4399.14
	14367.7	2438.43		5069.42
	12172.9	1371.9		11562
	3290.5	2270		2833.88
	12314	4386.94		4481.53
	5073	5956.25		12073.7
	1253.78	7702		5564.09
	24149.6	1680.26		4754.27
	11533.2	3867.4		6615.78
	12637.2	2381.86		7986.88
	6610.89	13222		6315.09
	5338.59	5661.82		11753.6
	2398.2	7215.54		5853.1
	7882.29	2756.57		6109.2
	1657.95	202.75		10661
	9412.15	2441		10985.6
	10900.1	4747.43		9449.87
	3471.38	913.11		7271.21
	10111.4	1988.38		7994.49
	8015	5078.36		11029.9
	13762.2	4276.3		12386.5
	5088.18	1154.94		10647
	1578.6	5618.29		11504.2
	3832	6412.92		7547.13
	17178.5	2525.67		9117.56
	13228.8	5118.85		13851.8
	7055.79	890.75		3313.86
	7087.88	252.33		12298
	6505.64	1882.79		3088.76
	5431.4	43.43		7091.5
	7017.25	12181.2		8073.4
	18167.4	12762.7		5246.36
	3766.71	953.5		15132.4
	3827.5	8924.69		10460.8
	8553	9010.27		1957.2
	2647.67	252.92		1183.33
	9632.74	858.2		12711.1
	12584.5	1286.5		7523
	13999.2	5470.25		1847.82
	22111.7	479.5		6072.5
	11086.9	3084.75		1641
	6859.67	1616.65		10463
	17109.3	4986.75		5493.5
	31.25	5450.58		10267.4
	18115	7606.38		9260.41
	12858.4	6704.13		8754.31
	6122	3703.5		7514.25
	2828.9	16689		9779.5
	9198.65	4939.85		9969.08
	13297.9	5845.25		8068.27
	4208.55	2156.6		3233.5
	5904.03	1887.24		10570.3
	3799.67	1117.88		4586
	2123.53	2221.83		11026
	9268.92	7005.57		3893.36
	4631.57	7248.25		414.88
	1813	5855.82		7197.37
	4830.67	6477.83		4968.61
	9057.73	9471.63		12379.5
	4808.5	4154.71		9246.45
	6005.38	4913.36		4277
	20892.4	3015.5		12278.2
	7580.48	727.25		7867.71
	13958.5	10313.4		5060.07
	6548.72	3439.76		10356.3
	794.77	2427.19		6095.38
	3541.65	2436.93		7537.83
	5732.07	6010.5		11737
	4903.39	2882.3		4694.27
	4810.71	7080.36		8203.06
	10231.2	6543.73		11963.3
	2191.53	9484.13		10857
	4559.85	1913.67		3563.86
	4418.57	5558.83		11226.4
	5677.86	3645.43		6516.9
	7974.46	3542.34		10120.6
	2208.83	7459.33		8105.54
	9108.6	2013.22		3700
	6907.22	4887.83		5169.17
	7123.16	9335.67		10665
	1276.1	384.5		10665
	5626.21	578.64		9504.26
	4701.02	13201.4		3121.89
	1905.33	7397.67		8090
	6501.89	1178.17		6344
	25627.8	3542.57		4907.08
	12912.7	8603.63		6178.63
	4564	1257.68		2692.75
	9577.42	260.06		8988.4
	1499.79	1453.33		5468.21
	5885.13	1708.86		9100.64
	4195.1	24888.3		3944.38
	14349.6	4837.6		2781
	5356.18	3708.77		2229.08
	8335.57	366.46		8369.4
	6485.5	347.67		2728
	8085.5	3977		11084.7
	3943.24	1912.73		11084.7
	3865.33	6468.5		5686.24
	13036.9	7151.21		1910.55
	8606.52	5234		6098.28
	7571.69	12927.4		6315.29
	5915.72	1337.09		11853.6
	7631	4802.25		6968.03
	5807.11	9738.11		6403.03
	5983.52	7704.54		7352.93
	5940.62	27.44		14494.8
	15061.2	460.07		4075.07
	8153.55	2056.47		12144
	17521.8	2715.94		7616
	1682	6361.77		6209.08
	9414.8	1037.45		6954.6
	9151.7	3346.43		10590.5
	15133.2	12674		7155.57
	248.8	5671.13		3252.38
	4172.93	3547.38		4038.04
	13330.8	3173		10983.5
	16871.2	6078.3		9425.54
	7293.88	4066.4		7628.23
	5505	8386.6		6383.25
	984.9	930.5		2530.74
	8869.5	91.29		12136.9
	14224	4216.86		8915.04
	4674.09	404.5		6709.07
	5545.5	1143.94		5232.32
	11035.5	15173.6		11963.8
	1405.5	13585.4		11698
	8957.75	3437.8		5864.32
	11345.3	2150.1		6122.35
	14793.4	3785		3807.6
	2724.73	5514.57		11278.5
	13875.8	1184.83		3363.25
	9602.02	5330.13		13057.3
	18380.4	9340.36		3325.58
	1586.14	3004.68		4079.35
	5352.24	3760		3196.67
	4114.33	653.71		6012.22
	1937.42	4978.14		11045.8
	2777.33	2766.21		6601.43
	10243	3223.23		1787
	15344.7	8703.85		2706.89
	6926.65	5172.2		11955
	10552.9	603.7		10328
	22856.9	677.17		120.67
	7749.82	19720.5		10700
	837	0		4975.5
	8848.19	5257.67		12954.2
	14026.9	11154		5042.5
	8312.78	6586.44		9902
	128.13	10767.3		3851.22
	4669.14	7308.29		2635.54
	6835.67	2862.67		4451.65
	5240.3	5989.25		11576.5
	5993.67	2111.85		5097.77
	6234			6186.42
	9200.67			3742.43
	31188			4753.43
	12426.6			5457.38
	9541.67			6095.95
	4192			4773.72
	12325.5			1982.75
	17114.7			7214.7
	2174.5			5954.61
	3257.89			10814.5
	8079.88			6596.67
	4038.22			5578.33
	15299.1			5785.09
	5271			7616.63
	17367.4			6657.08
	5151.69			8555
	9973			1897.86
	16613.7			12003.9
	3020.5			5744.25
	6886.64			11035.1
	4799.09			7463.08
	7366.94			11700.7
	4336.08			2738.03
	2654.1			4841.43
	10198.1			5015.91
	2714.36			11759.5
	2517.86			5703
	6736.41			2146.52
	5261.64			8462.13
	4113			6532.89
	7679			6627.86
	3096			8640.13
	8017.13			13331.1
	13267.6			1576.65
	9295.26			10284
	3957.11			5575.78
	4856.5			11090.5
	11271.5			5484.88
	3264.44			7441
	33.78			8948.57
	12689.4			4001.38
	15142.3			6434.07
	3543.33			8867.09
	2428.7			13685.9
	12663.8			3854.56
	5611.8			4483.44
	11200.2			6468.07
	11516.8			2091.95
	3757			3049.71
	3642.8			9324.5
	3572.33			7025
	5561.44			6933.6
	11791.5			7602.61
	3714.47			10083.2
	3321.2			3406.67
	9603.22			6937.06
	7961.88			3713
	21394.3			6118.41
	10475.6			2636.11
	3874.75			12279.5
	6672.75			12025.7
	7343.33			763.47
	16961.5			1596.75
	13271.1			4737
	8777.83			12195.4
	2135.13			3917.33
	7171.06			10795.6
	14932.8			4554.23
	7888.43			3336.18
	3529			5297.6
	5116			12601.6
	2136.75			8212
	11257.5			5763.33
	4316.63			5021.11
	11795.5			5740.17
	9318.28			11946.5
	13781			5237.88
	1932.38			5106
	1249.78			6028.25
	3951.25			7256.29
	3159.18			3686.67
	7055.87			4983.5
	9344.44			1729.16
	9662.11			4439.21
	16375.5			561.8
	8990.5			11592.2
	9150			5033.55
	7692.43			10644
	2480.07			3424.38
	11169.3			829.27
	1854.88			3824.09
	2881			1952.08
	8794.44			10602
	2812.82			5806.24
	5068.62			2781.33
	4538.29			772.73
	7639.06			6578.79
	7638.09			7781
	2995.42			5035.67
	10480.7			4704.38
	3558.09			4466.43
	1451.96			7215.13
	610.63			14367.8
	19940.3			7496.5
	3889.86			3421.63
	6152.22			4851.17
	3917.9			11560
	22442.7			4647.11
	8704.25			4180.5
	26263.9			4713.5
	2544.89			4982.47
	5661.17			6004.33
	6082			2318.9
	7090.59			12974.4
	6319.53			9301.42
	5283.81			4051.83
	2482.57			4589.1
	0			6963.17
	8643.26			7007
	10999.9			1627.07
	15343.8			7155.86
	5389.86			3136.54
	11262.9			3664
	3531.31			3884.04
	2317.43			8353.64
	3593			4039.23
	7547.65			3763.3
	7307.17			6316.75
	4432.58			4462.5
	6475.27			7234.34
	2460.45			5064.13
	8630.11			8772
	8090.96			6089.38
	25812.6			3888.5
	10945.5			4186
	834.1			3189.34
	13639.3			2480.73
	9555.8			1197.47
	9216.4			6996
	16005.4			4744.04
	7458.94			11231.5
	8383.63			6509.82
	1395.47			2246.7
	10579.1			75.33
	1788.29			10746.5
	2919.29			2765.89
	8768.33			2934.38
	5360.64			5489.8
	12392.5			8037.57
	16633.4			7270.61
	4246.47			2228.53
	9691.59			1775.25
	4789.25			10583
	3690.24			2758
	3362.75			4164.88
	5814.14			3617.64
	8966.27			7906
	3215.06			4046.88
	10609.7			5169.15
	2267.95			1366.3
	18280.3			2921.67
	1475.17			8277.21
	10502.6			11563.3
	9273.8			11563.3
	13982			3362.23
	3706.86			4856.74
	4725.67			5336.81
	4963.6			4972.18
	5864.91			13228
	7352.4			8781.29
	3467.48			10212
	8247.8			10392
	4359			4380.29
	5177			9359.81
	7736.86			3615.32
	3491.08			696.1
	4963			2685.6
	6903.44			3739.13
	10351.2			3249.61
	1576.67			2645.27
	6884.11			5137.7
	2593.56			5232.32
	8615.33			3695.77
	5893.42			8614.84
	7721.38			4188.85
	1743.67			7707.92
	9211.47			2314.86
	3121.3			6668.61
	4116.08			6125.74
	4081.45			4918.61
	9758.74			7861.21
	9013.29			5276.47
	79.75			1723.08
	1162.75			6433.74
	19665.8			576.33
	15644.8			7595.45
	4091.19			3713.21
	1626.92			3965.31
	2927.9			10051.5
	3944.6			3614.82
	6854.22			6072
	4115.78			1990.93
	7944.07			6815.65
	4838.94			6788.13
	9076.08			7610.63
	6025.36			6468.64
	15479.1			7242.79
	10726.2			11442.5
	2013.07			11442.5
	3562.5			2107.78
	1818.5			1155.36
	841.55			4502.13
	6697.38			11197.5
	6039.86			11197.5
	14399.9			1521.89
	1651.81			5405.81
	2362.57			5305.75
	8019.92			2603.5
	925			2899
	5657.76			4976.5
	21648.1			10587.4
	11482.2			7134.5
	11193.7			4710.08
	2174.4			1244.29
	2304.62			3698.32
	11758.9			10207.4
	9611.82			5895.08
	18296.9			3604.65
	13332.7			8219.89
	2160.5			5219.93
	3732			3340.42
	10975.4			5998.79
	6756.06			3848
	9604.5			2215.8
	2807.64			2678.26
	16104.4			5067.25
	2122.57			2818.79
	2327.64			3946.5
	2145.81			2642.05
	12261.5			3566.57
	13630.9			5806.42
	15557.6			4740.75
	8154.84			1312.97
	13282.9			2204.08
	15867.1			4035.09
	5529.48			1958.5
	8893			4684.89
	3209.38			11068.8
	2553.19			2911.88
	10643.3			10128.8
	950.56			5364.33
	4951.04			4033.51
	2045.23			3085.04
	10768.3			1409.94
	4256.59			7132.4
	4806.15			4529.85
	7378.83			4038.15
	16741.5			6350.64
	20555.3			8126.25
	13903.9			2829.29
	9651.81			2594.3
	3784.86			2076.6
	6657.97			11032.3
	4369.75			3156.74
	7533			2605.07
	16591.8			557.46
	3209.9			908.88
	1996.43			6772.5
	6917.43			5077.33
	8947.33			3329.83
	8329.52			7990.36
	15286.4			2879.05
	6233.56			2681.33
	12000			3599.67
	4664.82			1691.75
	8992.33			2591
	0			714.46
	20422.6			4242.25
	11774.5			2835.9
	9523.72			3804.14
	6178.13			3709.46
	2513			965.07
	3836			1970.23
	4121.29			2362.17
	8207.19			2404.29
	25681.5			7016.8
	3864.5			6113.29
	13585.7			1719.83
	12372			970.22
	9916.82			7721.75
	9802.18			915.08
	1260.43			2473.19
	3087			3403.2
	6103.88			5100.4
	4657.78			3056.06
	7933.83			8980.76
	11165.4			11651.8
	2768.38			4837.79
	172.64			3341.43
	3638.18			2175.56
	2859.9			1264.14
	680.8			6054.27
	1730.27			4389.72
	3337.34			3491.43
	8545.95			497.44
	6990.13			6037.36
	7129.55			6791.83
	10801.5			6399.67
	10579.7			591.89
	9240.07			11704
	5747.2			4730.29
	2837.2			6018.44
	2396.43			496
	3494.66			2766.5
	8159.72			979.47
	4156			4850.06
	5591			416.71
	5576.19			160.92
	2331.4			3246.25
	3072			8754.5
	8684.73			2366
	10510.4			1245.44
	8470.78			1667.3
	3307			13752
	5415.62			2248.82
	2162.5			1512.35
	10190.9			210
	4905.95			4348.2
	6269.14			1781.88
	2872.6			2267.5
	995.87			735.33
	5883.11			871.75
	11137.5			1110.67
	2875.22
	6286.52
	6677.2
	9808.1
	11661.2
	8513.23
	3643.33
	4535.05
	2237.38
	2543
	10168.6
	13852.7
	2375.44
	9246.33
	9494.5
	8562.75
	4400.13
	8804.36
	2189.23
	6769.75
	5069.83
	14034.3
	6865.43
	6394.27
	6921.9
	4536.94
	7613.17
	7605.6
	8432.92
	3338.47
	1031.92
	5973.45
	3282.73
	10369.4
	3135
	10441.9
	4104.9
	4013
	9527.47
	6003.19
	7436.8
	6468.06
	1488.39
	353.38
	2035.5
	5291.89
	4426.5
	2300.6
	3066.35
	5069.55
	9154.07
	2814.73
	7587
	116.1
	6228.47
	15239.5
	10840.7
	10413.6
	4534.65
	2525
	641.89
	15843.7
	3528
	5162
	7249.79
	8889.31
	5208.12
	6052.74
	6088.25
	2533.58
	16542.5
	2517.14
	1185.42
	20772.3
	7004.19
	12027.2
	712.42
	16401
	3827.4
	6494.96
	3122.58
	3705.9
	8723.24
	6797
	4132.5
	12838.9
	1172.67
	8827.38
	2168.14
	4479.1
	2338.76
	5530.3
	4504
	13085.9
	295.81
	8050.91
	2761.4
	3856.93
	6317.89
	1789
	4846
	8238.18
	7044.9
	20441.4
	2819.67
	1289.39
	10317
	5592.33
	4494
	7758.08
	3060.43
	15440.3
	22468.3
	8244.39
	2351.1
	593.5
	14776.4
	4733.89
	9857.47
	3599.33
	4120.78
	1266.42
	1042.14
	4170.25
	8166.5
	15616.9
	12197.5
	6724.45
	5978.12
	9595.42
	346.33
	3732.4
	5919.22
	5161.63
	6968.5
	391.83
	2573.71
	4582.33
	7107.66
	3168.2
	1908.84
	9448.93
	6738.56
	4213.38
	1066.7
	2952.58
	7059.43
	9100.7
	800
	3418.92
	6318.75
	4272.2
	205.75
	5596.04
	8225.93
	16850.8
	5643
	4637.23
	3493.42
	2752.67
	6258.92
	393.72
	6849.25
	7691.84
	5662.86
	4431.25
	8770.32
	9835.22
	4920.4
	2566.44
	8367.67
	8882.92
	350.2
	5449.5
	5631.92
	518
	3179.33
	1571.36
	2104.75
	6165.13
	14064.3
	8422.8
	267.06
	166.67
	5997.67
	3406.14
	7989.21
	8809
	7089
	944.7
	10658.5
	1441.5
	3275.35
	4665.75
	5053.33
	4226.3
	6970.07
	5645.71
	8102.83
	6490
	7265.86
	8793
	2242.27
	4136.25
	3793.65
	5748.42
	6316.53
	1483.77
	2649.25
	16066.8
	2438.43
	1371.9
	2270
	4386.94
	5956.25
	7702
	1680.26
	3867.4
	2381.86
	13222
	5661.82
	7215.54
	2756.57
	202.75
	2441
	4747.43
	913.11
	1988.38
	5078.36
	4276.3
	1154.94
	5618.29
	6412.92
	2525.67
	5118.85
	890.75
	252.33
	1882.79
	43.43
	12181.2
	12762.7
	953.5
	8924.69
	9010.27
	252.92
	858.2
	1286.5
	5470.25
	479.5
	3084.75
	1616.65
	4986.75
	5450.58
	7606.38
	6704.13
	3703.5
	16689
	4939.85
	5845.25
	2156.6
	1887.24
	1117.88
	2221.83
	7005.57
	7248.25
	5855.82
	6477.83
	9471.63
	4154.71
	4913.36
	3015.5
	727.25
	10313.4
	3439.76
	2427.19
	2436.93
	6010.5
	2882.3
	7080.36
	6543.73
	9484.13
	1913.67
	5558.83
	3645.43
	3542.34
	7459.33
[truncated: 77 more rows]

## Sheet: 8g
	Total	γH2AX-	γH2AX+	Total	γH2AX-	γH2AX+
	18233.6	15933	18233.6	22183.4	7662.91	22183.4
	25977	12504.4	25977	12121.7	12457.5	12121.7
	16523.8	6078.4	16523.8	2071.74	10355.8	2071.74
	26224	13267.1	26224	16412.4	9674.4	16412.4
	26120.8	13211.9	26120.8	8015.56	8837.32	8015.56
	17204.5	15414.8	17204.5	15777	11142.3	15777
	1076.56	13156.4	1076.56	14915.8	6137.63	14915.8
	10798.3	23748.6	10798.3	8749.86	13422.6	8749.86
	4537.08	16586.8	4537.08	11467.9	9906.44	11467.9
	10024	19108.7	10024	12449	4528.1	12449
	10615.3	17083.5	10615.3	15224.5	14767	15224.5
	15550	15594.3	15550	20859	12246.2	20859
	28864.3	6322.87	28864.3	8470.1	4257.2	8470.1
	12163.7	19024.4	12163.7	16417.1	2962.5	16417.1
	20751.8	7845.75	20751.8	5818	15585.7	5818
	12709	14138.5	12709	5578.8	6247.58	5578.8
	8532	13523.1	8532	10940.3	11866.3	10940.3
	10060.2	1598.2	10060.2	7089	10004.3	7089
	27015.8	5047	27015.8	14847.8	17338.2	14847.8
	14642.9	5027.14	14642.9	9361.68	9543.2	9361.68
	9824.57	7334.89	9824.57	13044.4	4303.3	13044.4
	17592	25953.8	17592	5992.29	8617.06	5992.29
	33238.4	18529.2	33238.4	26019.1	24917.5	26019.1
	20892.1	8757.89	20892.1	16392.7	14080.9	16392.7
	17169.3	8511	17169.3	23783	13424.6	23783
	14004.6	13192.1	14004.6	4242.4	5925.11	4242.4
	26933.3	12641.5	26933.3	10811.8	5418.13	10811.8
	5484	18110.8	5484	22019.7	7689.24	22019.7
	8108.67	12890.3	8108.67	13650.1	12910.5	13650.1
	9653.75	19646.5	9653.75	12301	8979.17	12301
	5960.83	13264.4	5960.83	11029.9	16399.5	11029.9
	22534.9	13572.8	22534.9	23580.8	19337.7	23580.8
	31787.2	11015.8	31787.2	7787.89	12068.8	7787.89
	12027	4613	12027	11179.2	14803.8	11179.2
	13664.5	5074.33	13664.5	18495.3	11966	18495.3
	27968.8	30587.9	27968.8	12045.5	8580	12045.5
	13849.9	14666.8	13849.9	16004.2	2864.33	16004.2
	12103.8	30000.2	12103.8	18452	5690.5	18452
	15373.7	8155.5	15373.7	8856.12	16821.3	8856.12
	7880.8	7199	7880.8	8573.33	13441.6	8573.33
	11487	2991	11487	13462	16762.1	13462
	9283.25	7054.18	9283.25	11307.1	10308.9	11307.1
	3612	9740.19	3612	13173.6	8936.11	13173.6
	13240.6	9163.38	13240.6	27941.7	5750.83	27941.7
	28617	5976	28617	16393.1	7721.63	16393.1
	28138.5	9400.06	28138.5	12273.3	10029.3	12273.3
	15427.7	2619.2	15427.7	11847.6	5406.53	11847.6
	15991.6	4098.85	15991.6	16722	4240.61	16722
	28417.5	22883	28417.5	9167	14175.5	9167
	23478.3	9160.75	23478.3	8514.89	13484.8	8514.89
	15981.3	22060.5	15981.3	20202.5	12533.5	20202.5
	14067.2	12562	14067.2	15205.3	9990.92	15205.3
	1201	10963.5	1201	19922.9	8267.5	19922.9
	17804.4	18887.2	17804.4	16758.2	7719.94	16758.2
	4306	15562.5	4306	5006.4	14354.1	5006.4
	14599	4685.33	14599	17392.2	7841.82	17392.2
	7883.5	14982.4	7883.5	6848.8	15402.4	6848.8
	20547.2	14910	20547.2	5322.43	9440.5	5322.43
	17378.8	11809.6	17378.8	5378	21679.6	5378
	8745.4	15995.2	8745.4	16767.6	10784	16767.6
	25003	23604.8	25003	13001.1	8321.83	13001.1
	7888.33	12172.8	7888.33	26461.3	15500.1	26461.3
	15636.2	30846.8	15636.2	2645.67	6354.59	2645.67
	17452.3	8506.63	17452.3	21659.5	19063.9	21659.5
	27281.7	10198	27281.7	2957	13158.6	2957
	18962.3	13171.6	18962.3	4752.33	13887.3	4752.33
	14650.1	5382	14650.1	22001.7	8103.38	22001.7
	6424	5674	6424	5568.62	12715.1	5568.62
	1864	2804.6	1864	7777.71	2519.82	7777.71
	17010.5	17582.7	17010.5	15102.2	22994.3	15102.2
	6815.5	15124.1	6815.5	11300	6829.39	11300
	10371.8	20921.2	10371.8	3361.05	10544.9	3361.05
	13942	18207.5	13942	15017.9	15744	15017.9
	3724.75	15497.6	3724.75	10027.6	4059.2	10027.6
	18377.4	15625.6	18377.4	5661.73	16843.7	5661.73
	17973.9	2907.19	17973.9	13865.7	2958.25	13865.7
	5280	9683.55	5280	15906.8	2875.69	15906.8
	22729.9	7084.57	22729.9	10891.6	8126.07	10891.6
	14036	12878.3	14036	14636.9	10614.8	14636.9
	13696.9	4342.1	13696.9	2838.33	11662.8	2838.33
	11847.5	10703.8	11847.5	20678.4	7277.29	20678.4
	17571.3	8568.83	17571.3	9039	4606.88	9039
	7535.67	11696.8	7535.67	15859.3	20451.2	15859.3
	22382.8	9832	22382.8	9851.67	4110.89	9851.67
	19066.5	17993.3	19066.5	8574.13	6647.81	8574.13
	8156.13	11668.7	8156.13	15800.3	7347.33	15800.3
	21398.1	8385.5	21398.1	7701.67	9543.95	7701.67
	3505.5	21324.6	3505.5	20323.6	7572.13	20323.6
	15210.5	13693.5	15210.5	6047.22	9757.26	6047.22
	12644.1	6495	12644.1	23807.2	23077.1	23807.2
	10445.4	19229.1	10445.4	7249.84	4482.5	7249.84
	24712.6	13367	24712.6	12065.3	7930.83	12065.3
	8542.08	23380.1	8542.08	7228.47	5247.5	7228.47
	10216.8	5962.29	10216.8	16202.1	2362.4	16202.1
	3359.5	30122.6	3359.5	7783.06	20483.1	7783.06
	5559	8774.23	5559	11491.6	9067.53	11491.6
	9576.44	10210.5	9576.44	10798.9	14205.6	10798.9
	12120.5	10369.2	12120.5	5012.09	5772.44	5012.09
	18770.1	5512.83	18770.1	5626.28	12360	5626.28
	7518	2143.17	7518	8543	8072	8543
	21147.1	16841.8	21147.1	9041.32	11077.4	9041.32
	12188.3	10954.2	12188.3	2974	9274.2	2974
	17635.3	6273.89	17635.3	9118	9013.53	9118
	4251.33	8391	4251.33	5353	14054.8	5353
	22547	4329.25	22547	16125.5	32054.9	16125.5
	14896	8856.83	14896	16595.4	19687.8	16595.4
	17439.2	14886.9	17439.2	7110.8	22862.8	7110.8
	8929.25	7071.91	8929.25	6683.45	14621.9	6683.45
	21992.4	12579.9	21992.4	7953.8	9156.25	7953.8
	29123.9	8454.38	29123.9	15814.2	15258.5	15814.2
	19552.4	7922.33	19552.4	14116.9	15718.2	14116.9
	11316.5	22872.8	11316.5	10413.2	8936.55	10413.2
	14773.5	17165.7	14773.5	12120.3	8877.67	12120.3
	9626.25	19198.2	9626.25	17269.1	16162.7	17269.1
	12839.7	11121.9	12839.7	5833.64	11899.4	5833.64
	18425.2	1060	18425.2	16699.5	8900.97	16699.5
	11854.1	17184.2	11854.1	9678.91	14029.2	9678.91
	21646.8	7781.5	21646.8	19077.3	19645.2	19077.3
	2853.38	4656	2853.38	6575.68	17061.9	6575.68
	8483.58	5406.08	8483.58	9827.5	12062.6	9827.5
	13438	13394.2	13438	12159.1	11009.2	12159.1
	11858.5	5442	11858.5	13940.2	12885.2	13940.2
	11837.1	2800	11837.1	9056.8	12823.4	9056.8
	10076.9	22460.7	10076.9	2877	4977.33	2877
	17627.8	21370.6	17627.8	13642.2	25840.3	13642.2
	37061.2	11579	37061.2	7444.92	10023.5	7444.92
	15945.5	14235.2	15945.5	1449	10914.1	1449
	9553.2	21079.9	9553.2	13149.4	15612.2	13149.4
	16806	22431.1	16806	14170.9	14273.2	14170.9
	16053.8	3602.33	16053.8	5083	12020.5	5083
	12481.4	3268.56	12481.4	18194	10198.5	18194
	5109.74	17890	5109.74	8194.45	15117.4	8194.45
	18710	25338.9	18710	13246.8	14599.5	13246.8
	13063.1	14624.5	13063.1	4951.53	17037.9	4951.53
	8694.5	8910.83	8694.5	15040.5	2911	15040.5
	14765.5	22061.3	14765.5	13494.8	9219	13494.8
	19336.4	4518.25	19336.4	2249.29	13396.5	2249.29
	6413.75	10634.7	6413.75	10990.4	18750	10990.4
	12561.1	6892.55	12561.1	14124.6	9863.62	14124.6
	12057.7	4478.92	12057.7	9176.45	1919.1	9176.45
	12760.4	19071	12760.4	11717.4	11592	11717.4
	12460.1	30178.9	12460.1	9629.33	11392.7	9629.33
	18614.1	12531	18614.1	8337	13483.6	8337
	19648.2	28409.7	19648.2	13794	17354.1	13794
	11750.3	7351.5	11750.3	13119.9	10020.4	13119.9
	5196.33	6998	5196.33	14893.7	13939	14893.7
	12253.6	19279	12253.6	8320.61	11538.6	8320.61
	24362.9	28876.9	24362.9	8855.63	11677	8855.63
	22783.2	29739.6	22783.2	5611.25	12155.2	5611.25
	24475.2	21035.4	24475.2	8539.4	8885.94	8539.4
	13329.2	12132	13329.2	13053.3	13518.2	13053.3
	17142.1	12437.7	17142.1	11892.6	8893.65	11892.6
	19318	6358	19318	9120.97	13270.7	9120.97
	7128	20157.7	7128	12414.2	9107.2	12414.2
	12756.1	12461.3	12756.1	14422.7	13397.4	14422.7
	16374.1	9009.53	16374.1	13505.7	14558	13505.7
	5629.67	9391.25	5629.67	13093.3	12219.2	13093.3
	10430.2	8758.57	10430.2	16092.7	14998.3	16092.7
	12829.9	26247.6	12829.9	9283.5	14059.1	9283.5
	20879.7	21104.6	20879.7	19985.8	3759.5	19985.8
	10195.7	7421.44	10195.7	13613.8	11970.1	13613.8
	13904.2	17696	13904.2	13782.1	10620.6	13782.1
	19283.3	16531	19283.3	6885	19252.2	6885
	8563.2	5711	8563.2	7723.64	6959	7723.64
	7665.5	7766.63	7665.5	6970.13	9441.82	6970.13
	4085	4860.5	4085	3664.67	15054.8	3664.67
	3894	9259.56	3894	7101.4	12273.4	7101.4
	9175.67	10810.5	9175.67	9797.8	6130.11	9797.8
	18280.2	6816.63	18280.2	12913.8	7770.89	12913.8
	22024.4	6254.38	22024.4	11732.1	5973.67	11732.1
	20757.2	14020.2	20757.2	27504.7	7294.25	27504.7
	19264.4	18172.9	19264.4	10082	11743.7	10082
	7228.5	9193.4	7228.5	810.11	20373.3	810.11
	20747.1	11866.5	20747.1	10794.3	6218.67	10794.3
	14971.4	10386.5	14971.4	16056.4	9395.5	16056.4
	8709.91	14457.6	8709.91	9297.15	2166.67	9297.15
	30114.5	23738.4	30114.5	5154.19	12035.2	5154.19
	10517.2	13176.6	10517.2	4423.2	14596.5	4423.2
	13087.5	12911.9	13087.5	4851.36	1916.6	4851.36
	15907.2	9958.6	15907.2	14494.1	20856.5	14494.1
	14530.2	4151.5	14530.2	22163	6069.09	22163
	25384.7	12279.4	25384.7	7868.42	14804.8	7868.42
	11724	7571	11724	8103.83	10496.7	8103.83
	10743	6226.5	10743	24850.6	9309.24	24850.6
	16357.9	9541.71	16357.9	4874	4950.29	4874
	10214.6	7614.79	10214.6	13641	14402.9	13641
	7014.4	2933.2	7014.4	2253.22	16385	2253.22
	9540	9512.85	9540	13284.6	5398.39	13284.6
	6894.67	13261.9	6894.67	24780	12829.1	24780
	23368.6	5750.56	23368.6	10063.6	13187.3	10063.6
	11435	16340.2	11435	9263.44	6658.67	9263.44
	11623.9	15756.4	11623.9	6848.78	21008.7	6848.78
	13644.4	5355.5	13644.4	2813.82	29198.3	2813.82
	16690.9	10663.5	16690.9	7518.83	14150.3	7518.83
	17406.4	10734.9	17406.4	12616.3	11922.7	12616.3
	11810	11629.9	11810	3995.73	9936	3995.73
	6517.86	3883.75	6517.86	3155.57	15762.8	3155.57
	4085	9390.23	4085	17755.1	5982	17755.1
	21128.9	7968.05	21128.9	9839.33	9650.13	9839.33
	21381.4	15565.1	21381.4	8409.67	17168.4	8409.67
	25417.5	9292.47	25417.5	19308.2	3891	19308.2
	9437.67	10700.7	9437.67	13206.7	8775.48	13206.7
	13984.8	14633.6	13984.8	10661.8	7264.08	10661.8
	11959.5	21519.9	11959.5	11660.4	13729	11660.4
	8577.64	4617.5	8577.64	7239.89	1955.5	7239.89
	11710.8	11154.1	11710.8	15812	3668.71	15812
	18320.3	11517.6	18320.3	18561.6	8596.7	18561.6
	7632.09	8376.75	7632.09	2285.27	24383.5	2285.27
	9788.14	11257	9788.14	11670.5	5457.41	11670.5
	16739.2	7459.35	16739.2	6674.48	11401	6674.48
	11821.7	14769.5	11821.7	15713.7	5684.73	15713.7
	13337.2	12685.8	13337.2	7741	3551.25	7741
	12109	3000.13	12109	6134.28	11503.5	6134.28
	15913.7	11472	15913.7	9004.35	5399.55	9004.35
	23334.4	402	23334.4	9741.35	17600.6	9741.35
	18580	9509	18580	11061.7	11543.5	11061.7
	1189.33	10890	1189.33	10588.7	9725.11	10588.7
	6503.14	21013.8	6503.14	22648.2	8207.83	22648.2
	7891	19219.5	7891	16728.3	9352.1	16728.3
	12933.9	7134.43	12933.9	24675.3	4585.5	24675.3
	5998	1346.67	5998	11783.9	28148.7	11783.9
	12401.8	18143.1	12401.8	6574.35	21146.7	6574.35
	11022	17814.8	11022	15597.2	2802.3	15597.2
	8872	6985	8872	5527.05	14281.7	5527.05
	31886.3	3928.57	31886.3	10751.5	5599.33	10751.5
	7754.67	17430	7754.67	3665.75	11480.4	3665.75
	1361	4359.4	1361	28032.5	7133.31	28032.5
	10578.6	18063	10578.6	3411.8	8669.59	3411.8
	6230.2	18073.3	6230.2	8363.44	2758.61	8363.44
	15550.1	13308.4	15550.1	15146.4	16019.6	15146.4
	19013.6	10180.4	19013.6	10658.1	10060.5	10658.1
	11838	12239.2	11838	17763	14269.7	17763
	14489.2	7093.5	14489.2	6566.67	13259.2	6566.67
	16316.5	21794.3	16316.5	14864.1	3858	14864.1
	2498.15	12154.1	2498.15	7914	16911.2	7914
	5058.62	18252.8	5058.62	11730.7	14751.6	11730.7
	13303	17033.7	13303	4335.11	7168.75	4335.11
	13420.4	12760	13420.4	10322.1	7524.72	10322.1
	17317.9	6104.38	17317.9	2708.38	4942.83	2708.38
	9033.67	18806.7	9033.67	7861.5	10773.3	7861.5
	4265.5	5859	4265.5	22210	5213.96	22210
	8899	13568.2	8899	6088.08	14847.2	6088.08
	12805.4	1045.5	12805.4	22693.4	12155.2	22693.4
	12298	16163.6	12298	7565.93	13234.2	7565.93
	7429.5	17750.6	7429.5	16247	7286.5	16247
	4138	19845.1	4138	3493.61	5891.8	3493.61
	5027	9050.17	5027	9451.82	18038.4	9451.82
	13644.4	17647	13644.4	13361.5	9862.65	13361.5
	15530.7	7666.5	15530.7	22839.7	3894.3	22839.7
	14213.6	6698.6	14213.6	11227.6	16813	11227.6
	10340.5	20630.4	10340.5	5574.27	23924	5574.27
	5448	17176.9	5448	20160.5	15543.6	20160.5
	20335.6	15762.2	20335.6	9729.14	7089.76	9729.14
	5151.85	15450.5	5151.85	13973.2	12037.9	13973.2
	10661.1	14885	10661.1	13366.6	4668.86	13366.6
	7583.8	22062.4	7583.8	3045	5586.5	3045
	6921.88	15728	6921.88	8392.57	5443.21	8392.57
	12907.2	9878.67	12907.2	4573	4923.55	4573
	7603	4322.5	7603	10083.5	18805.9	10083.5
	6360.67	7621.91	6360.67	19484.7	17033.3	19484.7
	8227.95	1207.3	8227.95	6996.83	18374.9	6996.83
	7999.55	6364	7999.55	7513.42	14037.3	7513.42
	10955.2	12941.3	10955.2	6016	6541.33	6016
	7340.86	9115.8	7340.86	4801.33	1650	4801.33
	11521.9	15779.3	11521.9	2088.5	8714.62	2088.5
	6767.35	10735.2	6767.35	4833.2	5417	4833.2
	10307.9	22860.3	10307.9	3695.95	8128.5	3695.95
	4457.75	7801.1	4457.75	14282.6	3630.75	14282.6
	16458.2	12969.9	16458.2	9098.38	13187.5	9098.38
	18529.2	9253.22	18529.2	4381.72	9572.64	4381.72
	4655.63	15543.9	4655.63	10989.9	16476.8	10989.9
	15088.7	6626	15088.7	10373.9	8827.5	10373.9
	15569.8	16203.8	15569.8	20322.5	6076.44	20322.5
	6701.75	3237.5	6701.75	8317.32	8792.06	8317.32
	8526.86	11682	8526.86	23336.3	11023.8	23336.3
	12585.8	7022.44	12585.8	19024.3	5578.1	19024.3
	12293.8	5638	12293.8	8529.73	9133.54	8529.73
	17799	11138.5	17799	2622	13897.9	2622
	18156.6	12229.2	18156.6	4066.25	8968.17	4066.25
	5029.69	14900.2	5029.69	10338.8	28957.1	10338.8
	10215.3	21725.8	10215.3	4221.57	5638.35	4221.57
	2023	7241	2023	17781.4	5809.75	17781.4
	12685.9	10086.7	12685.9	3939.88	13201.2	3939.88
	26685.6	16457.6	26685.6	13795	9407.14	13795
	19582.5	24670.1	19582.5	5023.64	7322.5	5023.64
	9384.17	13821	9384.17	7908.86	18174.3	7908.86
	4817	15167	4817	14483.6	6121	14483.6
	15144	20684.4	15144	17420.5	12111.1	17420.5
	30278	6334	30278	2282.03	4403.14	2282.03
	13635.2	3459	13635.2	17887.6	13569.1	17887.6
	16640.1	12910.3	16640.1	23709.3	6172.59	23709.3
	5542	16040.3	5542	4601.14	12958.1	4601.14
	7240	15906.5	7240	13731.1	12312.4	13731.1
	14837	10164.4	14837	14368.5	9990.89	14368.5
	11207.4	15618.4	11207.4	11100.3	9221.39	11100.3
	3935.88	12140.2	3935.88	5255	15952.8	5255
	7362.5	12125.3	7362.5	5967.33	13825.4	5967.33
	13839.2	13987.8	13839.2	5306.72	11672.9	5306.72
	5372.5	7861	5372.5	18353.8	9231.33	18353.8
	18424.6	11313.1	18424.6	7325.71	12793.1	7325.71
	7575.25	9999.67	7575.25	25780.3	9174.65	25780.3
	16541.4	9678.45	16541.4	6061.11	8297.57	6061.11
	15421.7	10105.1	15421.7	5624.68	8965.1	5624.68
	12783.4	6023.38	12783.4	16012.8	5961.23	16012.8
	9136	20211.5	9136	17216	8625.31	17216
	19969.1	8159.55	19969.1	16516	11709.6	16516
	20727.1	13190.6	20727.1	10441.5	4262.33	10441.5
	6603.5	6563.6	6603.5	10323.3	1399.91	10323.3
	12414.2	9190.11	12414.2	11600	14283	11600
	10516.8	3936.57	10516.8	12785.3	1546.25	12785.3
	14641	11723	14641	10944.5	12715	10944.5
	16981.8	4671.33	16981.8	7181.7	14392.3	7181.7
	5712.5	5003.25	5712.5	8434.38	8467.26	8434.38
	12437.1	991.75	12437.1	12410.3	10695	12410.3
	13928.8	13129.4	13928.8	19896.4	3169.73	19896.4
	13502.8	7554.25	13502.8	4323.82	19943.1	4323.82
	11027.6	7272.75	11027.6	8705.48	4576.67	8705.48
	9610	11568.6	9610	12334.8	12665.5	12334.8
	12104	6562.18	12104	13608.2	10788.5	13608.2
	17288.7	2415.78	17288.7	21286.8	8776.3	21286.8
	7232.33	17818.9	7232.33	9196.5	8288.8	9196.5
	14416.2	16306.9	14416.2	12124.3	14572.2	12124.3
	19085.8	2454	19085.8	15107.3	19119.7	15107.3
	8513	695	8513	14263	11999.6	14263
	11720.4	10679	11720.4	12534.9	16544.3	12534.9
	7048	8294.73	7048	9286.78	12346	9286.78
	26530.1	6328	26530.1	12421	8913.33	12421
	11038.7	5769.8	11038.7	10704.3	20323.3	10704.3
	10239.7	10078.2	10239.7	15370.4	8359.53	15370.4
	7145.75	9259.54	7145.75	11295.8	9943.92	11295.8
	16110.6	15801.5	16110.6	9512.47	21664.6	9512.47
	22281.7	995.86	22281.7	2665	3827.88	2665
	12424.5	12464	12424.5	10113.6	15016.8	10113.6
	11705.3	13156.6	11705.3	2811.3	13000.1	2811.3
	15693.4	28407.3	15693.4	1842.33	6664.33	1842.33
	15818.4	14112.2	15818.4	5015.26	2132	5015.26
	30683.7	23791.2	30683.7	9338.05	15635.3	9338.05
	9894.89	10036.7	9894.89	7263.7	13801	7263.7
	4793.78	13727.7	4793.78	6436.86	709.67	6436.86
	11813.3	6984.5	11813.3	5483.13	855	5483.13
	14856.3	8790.5	14856.3	3237.75	8847	3237.75
	6298.25	11450.5	6298.25	13753	6531.14	13753
	23725.4	31242.5	23725.4	20710.1	5465.82	20710.1
	16956.7	2458	16956.7	5141	2275.14	5141
	10989.7	14431.8	10989.7	12756.7	7641.45	12756.7
	18656	16878.8	18656	18969.1	16260	18969.1
	19321.8	16258.7	19321.8	14096.8	16619.5	14096.8
	16104.5	13891.2	16104.5	11008.5	5784	11008.5
	19959.7	16798.8	19959.7	6222.36	2636.17	6222.36
	5137.4	6141.22	5137.4	14143.1	16085.1	14143.1
	31621.8	715.25	31621.8	12337.4	14756.2	12337.4
	4696	9148	4696	9061.81	3363.47	9061.81
	5824	5283	5824	17406.4	2567.67	17406.4
	6628.9	2213.92	6628.9	2561.35	15512.8	2561.35
	22986.9	11008.9	22986.9	12689.2	5379.93	12689.2
	7508	17316.6	7508	1016	8039.75	1016
	36984.2	16628.1	36984.2	19207.4	5296.88	19207.4
	21988.5	12753.5	21988.5	11112.2	23465.1	11112.2
	17858.8	7427.57	17858.8	12351.5	6482.81	12351.5
	19918.2	16098	19918.2	9624.29	12691	9624.29
	5887	15562.1	5887	6515.63	4282.52	6515.63
	16739.5	11553.2	16739.5	7802.76	11458.3	7802.76
	16285	9996.78	16285	15656.5	11409.1	15656.5
	22416.7	5421	22416.7	13090.2	15497.2	13090.2
	11061.6	11230.1	11061.6	10646	17449.2	10646
	13870.4	5519.2	13870.4	17947.5	21258	17947.5
	10463.7	11924.6	10463.7	17525	13504.5	17525
	27193	5820	27193	5290.08	10130.1	5290.08
	17549.9	4068	17549.9	9562.93	9468.9	9562.93
	22991.1	12020.6	22991.1	9316.17	10153	9316.17
	13800.9	17921.8	13800.9	10479.8	12522.9	10479.8
	5801	20823.3	5801	4951.84	16179.2	4951.84
	15895.3	6593.25	15895.3	13270.3	8959.43	13270.3
	15529.9	10811.2	15529.9	11887.8	5502.78	11887.8
	6287.18	8569.5	6287.18	8875.28	4435.69	8875.28
	2884.5	22311.4	2884.5	9272.52	20028.7	9272.52
	17909.9	11682.3	17909.9	12169.3	8873.57	12169.3
	11652.6	7334.25	11652.6	5156	16184.7	5156
	12368.4	17133.1	12368.4	14269.5	15344.9	14269.5
	5904.08	12153.3	5904.08	18960.6	10427.5	18960.6
	17582.5	14625.1	17582.5	5555.5	6664.21	5555.5
	21112.9	15047.5	21112.9	5360	20963.4	5360
	17365.7	11267.9	17365.7	7682.95	7734.64	7682.95
	11596.1	5285	11596.1	18563.6	4894.42	18563.6
	4335	10584.4	4335	5419.67	6142.67	5419.67
	9390.47	10398.2	9390.47	8663.52	2391.08	8663.52
	4592.5	10084.1	4592.5	3979.17	14782.5	3979.17
	7862	10903.4	7862	12939	6598.5	12939
	15934.2	8593.14	15934.2	14496.5	8911.7	14496.5
	12867.7	6911	12867.7	15654.8	12431.2	15654.8
	10044.5	4478.56	10044.5	5580.22	2208.78	5580.22
	8331.33	18172	8331.33	6824.41	11758.1	6824.41
	14743.3	20463.4	14743.3	7971.92	7533.6	7971.92
	16207.1	5262	16207.1	13159.9	11288.7	13159.9
	8634.87	1850.67	8634.87	12059.5	14244.6	12059.5
	6911.27	17751.3	6911.27	3660.36	5189.75	3660.36
	12799	17429.9	12799	22395.6	4061.46	22395.6
	4672.5	11253.8	4672.5	6579	9478.31	6579
	14678.2	18399	14678.2	26559.4	23635.8	26559.4
	11911.1	12194.3	11911.1	9754.44	5541	9754.44
	5361.6	23895.7	5361.6	5456.5	9832.69	5456.5
	12797.5	8419.5	12797.5	10073	1562.33	10073
	33180.8	13501.8	33180.8	8613.08	14501.2	8613.08
	12446.2	11525.4	12446.2	7350.75	6785.7	7350.75
	13221	10601.4	13221	5390.22	8504.68	5390.22
	14750.7	12003.2	14750.7	12173.3	11824.7	12173.3
	7468.7	13185.8	7468.7	6971.2	7378.5	6971.2
	17411.3	13144.1	17411.3	6943.5	14363.3	6943.5
	1676	16216.2	1676	6342.43	15236.9	6342.43
	7387.5	17777	7387.5	10882.8	5692.11	10882.8
	7084.5	13794.6	7084.5	1883.67	17820.6	1883.67
	21762.4	2045.88	21762.4	8257.71	11997.5	8257.71
	8832.25	2470.5	8832.25	9884.18	13094.6	9884.18
	29033.9	10596.8	29033.9	5238.5	12422.4	5238.5
	6201.07	3472	6201.07	4177	11550	4177
	19163.7	9211.17	19163.7	9801.54	7218	9801.54
	20916.6	20918	20916.6	8612.42	4110.24	8612.42
	13952.4	3707.22	13952.4	22162.5	13017.6	22162.5
	15084.7	18339.8	15084.7	8224.71	13234.2	8224.71
	22668.3	4112.67	22668.3	1171.67	11926.1	1171.67
	20900.6	20218.1	20900.6	12527.5	19629.3	12527.5
	12570.6	7189.4	12570.6	18938.8	10075.1	18938.8
	7183	8536	7183	12949.8	27495.4	12949.8
	2946.25	2608.67	2946.25	7037.93	13351.3	7037.93
	8877.33	5901.91	8877.33	14917.6	12929.3	14917.6
	14343.2	15264.5	14343.2	13894.6	15091.2	13894.6
	30580	9560.23	30580	4450.57	5405.38	4450.57
	8745	12912.6	8745	7856.5	14069	7856.5
	6155.4	15619.9	6155.4	15815.5	11550	15815.5
	9290.12	24415.8	9290.12	5274.15	7967.1	5274.15
	14068.6	6146.83	14068.6	9169	4037.38	9169
	13135.9	10164.2	13135.9	12707.3	19982.3	12707.3
	3575.6	6951.43	3575.6	15003.9	11031.5	15003.9
	24646.4	4100.6	24646.4	3390.83	9969.6	3390.83
	17422.8	8912.67	17422.8	10756.5	10140.2	10756.5
	10270.7	4136.89	10270.7	13919.4	8080.7	13919.4
	11327.2	19557	11327.2	6334.91	10588.9	6334.91
	7293.14	11532.1	7293.14	7133.38	11407.8	7133.38
	11871.5	17185.7	11871.5	6917.65	7164.06	6917.65
	14682	22162.7	14682	10603.1	12457.5	10603.1
	2199.25	15412.1	2199.25	2126.63	3124.58	2126.63
	19497.8	5999.86	19497.8	16570	16225	16570
	32175.6	11066.7	32175.6	4394.61	2427.08	4394.61
	6084	10824.4	6084	11714.1	12759.4	11714.1
	4769.4	30404.7	4769.4	10201.5	10772.1	10201.5
	21966.7	6371.5	21966.7	6021.8	14643	6021.8
	9651.67	8723.91	9651.67	9319.75	9824.25	9319.75
	13254.4	7832.33	13254.4	16729.5	8590.95	16729.5
	9972.5	6272	9972.5	11302.9	10585.2	11302.9
	10145	24802.1	10145	4296.5	8914.6	4296.5
	17652.8	1715	17652.8	0	13945.6	0
	10921.2	12188.9	10921.2	5011.6	13284.4	5011.6
	9886.43	17445.3	9886.43	19263.6	16286.1	19263.6
	4594.8	3807.2	4594.8	17319.4	18059.3	17319.4
	6047.86	3096.25	6047.86	7702.88	14671.9	7702.88
	8705.69	17472.1	8705.69	13856.6	12143.8	13856.6
	28257.2	21963.2	28257.2	8363.32	1037.8	8363.32
	8362.17	12731	8362.17	8880	7534.76	8880
	10306.4	4529.5	10306.4	11464.3	12943	11464.3
	9254.38	11163.4	9254.38	6040.11	1814.67	6040.11
	4734.83	15873.8	4734.83	7382.93	15214.4	7382.93
	3537.22	17118.3	3537.22	9481.71	14166.1	9481.71
	10688.5	14861.1	10688.5	12219.7	10803.5	12219.7
	3178	9167	3178	15091.8	15090.7	15091.8
	12387.3	16147.3	12387.3	37172.7	13988.3	37172.7
	9641	13113.4	9641	13734.8	6195.45	13734.8
	24989.2	26188.4	24989.2	13530.4	8494	13530.4
	27014.7	14858.8	27014.7	5872.36	10694.2	5872.36
	7735.2	14265	7735.2	1708.22	5454.88	1708.22
	8815.17	6369.6	8815.17	9348.61	9297.32	9348.61
	10117.8	15671.6	10117.8	3504.61	12663.1	3504.61
	9609.25	5352.8	9609.25	14442.2	13669.7	14442.2
	9200.15	15420.8	9200.15	11424.4	4677.92	11424.4
	10293.1	9742.5	10293.1	5507.29	15867.4	5507.29
	7809.4	13489.6	7809.4	4581.75	24732.2	4581.75
	16585	5590.88	16585	24515.5	15569	24515.5
	18843.4	5227	18843.4	11905.5	12107.8	11905.5
	8462.33	17461.2	8462.33	10787.6	8245.26	10787.6
	26563.2	6363.43	26563.2	3449.33	13414.8	3449.33
	27138.4	6776	27138.4	14871.5	16679	14871.5
	10003.5	2012.5	10003.5	6055.63	11455.3	6055.63
	8199.92	4073.92	8199.92	6876.44	12512.3	6876.44
	28244.7	13846.5	28244.7	13977	7896.78	13977
	8151.2	8074.57	8151.2	5880.85	7169.53	5880.85
	8722.33	23126.3	8722.33	11046.3	11608.4	11046.3
	11795.2	12699.1	11795.2	5036.38	13034.3	5036.38
	8050	20151.7	8050	11268.2	14125.1	11268.2
	11761.6	15341.8	11761.6	3666	17247.1	3666
	16463	1821	16463	5618	14797.8	5618
	6298.6	2887.33	6298.6	7321.64	6480	7321.64
	9551.61	8153	9551.61	17050.8	6015.42	17050.8
	23834.1	9256.52	23834.1	10826.7	11203.7	10826.7
	10487.1	8718.5	10487.1	33343.3	7656.29	33343.3
	11695.2	6230.6	11695.2	14471	4084.2	14471
	2837	17544.2	2837	12768.1	3525.4	12768.1
	11621.5	14009.5	11621.5	1504.67	26085.5	1504.67
	33331	8804.33	33331	14467.7	3937.29	14467.7
	28976	5924.83	28976	4869.58	9306.9	4869.58
	16010.7	10718	16010.7	17370.3	9597	17370.3
	21994.4	14346.3	21994.4	17159.6	9043	17159.6
	22969.2	6644	22969.2	2946	4580.27	2946
	10045.1	15537	10045.1	8016.43	16619.2	8016.43
	10576.4	10280	10576.4	6969.79	21054.7	6969.79
	10032.3	11936.8	10032.3	11236.2	4232.5	11236.2
	954.86	2243.73	954.86	10971.2	17447.8	10971.2
	13602.1	4511.44	13602.1	8754.64	10515	8754.64
	10506.9	10545	10506.9	4402.39	11743	4402.39
	5648.5	8885.13	5648.5	3659.58	10310.8	3659.58
	5889	20348.2	5889	4735.83	7189.2	4735.83
	11947.6	12614	11947.6	5703.63	9882	5703.63
	13364.1	15717	13364.1	17564.2	18185.5	17564.2
	18246.7	10714.1	18246.7	10273.8	5110.38	10273.8
	10475.5	18243.8	10475.5	925.8	7406	925.8
	16014.4	24328.4	16014.4	9774.73	14671.9	9774.73
	14700.5	12430	14700.5	4103.86	11417.7	4103.86
	8698.75	13889.3	8698.75	16614.1	3123	16614.1
	5187.67	9419.25	5187.67	18819.4	19920.6	18819.4
	6038.14	5413	6038.14	5703	6252.25	5703
	25452.6	21763.6	25452.6	17636.6	8035.19	17636.6
	7707	26350	7707	6831.47	3339.13	6831.47
	10963.2	11861	10963.2	3040	16065.7	3040
	21095.5	8400	21095.5	12652.3	7574.4	12652.3
	7002.63	17969.9	7002.63	15562.2	10404.8	15562.2
	12269.2	17571.7	12269.2	6301.57	15762.9	6301.57
	11298.2	4094.75	11298.2	12909.6	9825.27	12909.6
	15747	11127.2	15747	8686.5	18499.2	8686.5
	15901.9	7754.29	15901.9	11402.1	30166.4	11402.1
	16375.1	23189	16375.1	4059.6	3991.75	4059.6
	7425.67	5911.75	7425.67	10560.3	11936	10560.3
	15373.1	14229.2	15373.1	9639.83	16343.6	9639.83
	14779.2	25006.1	14779.2	17749.3	8586.56	17749.3
	13387.9	8657.4	13387.9	11378.6	3583.29	11378.6
	13054	4860.91	13054	14652.7	16023.9	14652.7
	25986	14145.6	25986	10866.2	3831.17	10866.2
	12378.8	4569.8	12378.8	7876	7635.95	7876
	16263.4	15356.3	16263.4	10309.7	22097.3	10309.7
	19384.5	3387.45	19384.5	5330.5	15225	5330.5
	28299.1	9968.73	28299.1	21469.1	11846.9	21469.1
	5899.63	6183.2	5899.63	4557	4219.25	4557
	27506.9	783	27506.9	13186.7	8395.5	13186.7
	7821.83	12553.5	7821.83	7244.15	8547.24	7244.15
	9180	11748.4	9180	1541	12632.6	1541
	10353	2500	10353	7008.16	17249.6	7008.16
	3893.88	16223.2	3893.88	13978	12364.2	13978
	3938.57	10208.7	3938.57	9779.64	12013.5	9779.64
	2181.4	1195	2181.4	12601.5	16994.8	12601.5
	2533.86	14533.4	2533.86	2715.95	15255.9	2715.95
	11721.2	12782.4	11721.2	6855.81	13992.5	6855.81
	18357.5	22497.7	18357.5	2295.75	2521.25	2295.75
	4486	4619.17	4486	10478.1	6655.39	10478.1
	10019.7	11247.2	10019.7	9114.66	9936.93	9114.66
	5735.18	20162.6	5735.18	12818.1	4557.25	12818.1
	3582.5	6225.19	3582.5	12699.9	15097.5	12699.9
	5518.25	3748.5	5518.25	10247.6	2720.2	10247.6
	7229	19682.4	7229	5426	12091.9	5426
	13539.7	923.67	13539.7	13214.5	3001	13214.5
	13894.5	27554.5	13894.5	7288.75	13819.3	7288.75
	10648.7	14507.9	10648.7	1582	9537.76	1582
	8384.4	10308.6	8384.4	13217.1	5939.18	13217.1
	23488.9	11967.8	23488.9	9153.56	14452.4	9153.56
	8173.92	8735.45	8173.92	16237.9	4164.88	16237.9
	7347	22850	7347	13178.2	5559.53	13178.2
	19708	8577	19708	6679.2	8527.9	6679.2
	7802.3	21033.8	7802.3	7639	15309.2	7639
	9469.25	9461	9469.25	18758.8	21243.5	18758.8
	11738.9	11163	11738.9	13242.1	3362.75	13242.1
	22252.2	6868.35	22252.2	6199.5	16401.6	6199.5
	16730.2	21551.8	16730.2	12004.3	7601.67	12004.3
	15092.7	15820.3	15092.7	17803.7	17734.8	17803.7
	11513.2	5760.25	11513.2	7546	10151	7546
	20607.2	11454.4	20607.2	4380.63	19311.7	4380.63
	24351.7	18067.2	24351.7	3196.45	13505.7	3196.45
	17788.9	11040.3	17788.9	8190.27	11325.2	8190.27
	19950.9	10543	19950.9	12582.1	14120	12582.1
	11978.2	6873.56	11978.2	7565.4	10499.6	7565.4
	12048	12924.5	12048	11880.5	20119.3	11880.5
	8513.33	9659	8513.33	12731.6	9949.42	12731.6
	10260	9072.5	10260	19028.2	11808.9	19028.2
	1861	12093.1	1861	14310.7	11553.7	14310.7
	7627.5	9194.6	7627.5	11926.3	8796.15	11926.3
	14728.7	22708.8	14728.7	13985.5	4506.5	13985.5
	15626.3	22686.8	15626.3	14937.3	16083.5	14937.3
	5871.57	5767.33	5871.57	7509.33	15731.3	7509.33
	11057.7	13298.7	11057.7	11788.3	10484.5	11788.3
	12449.7	3861.07	12449.7	13412	7559.64	13412
	5912	7822	5912	13398.5	5958.2	13398.5
	31603.4	6631	31603.4	5289.5	4538.31	5289.5
	16070.7	17260	16070.7	32405.2	10456.1	32405.2
	10051	8781.33	10051	4220.95	7901.67	4220.95
	16325	11416.4	16325	4294.5	15084.3	4294.5
	8021.3	0	8021.3	16362	12766.8	16362
	16786.5	14815.4	16786.5	3071	8181.3	3071
	18801.5	5407.4	18801.5	9740.18	21796	9740.18
	4576.09	16817	4576.09	1960.6	2701.8	1960.6
	15517.7	11319.3	15517.7	12646.5	10621.6	12646.5
	20859	27441.5	20859	16406	3682.2	16406
	22469.7	7985.24	22469.7	2413	13850.1	2413
	24270.5	13090.4	24270.5	13747.2	6848.14	13747.2
	7025.63	22514.9	7025.63	16245	8120.24	16245
	10970.7	14860.9	10970.7	27803.4	5694	27803.4
	15465.6	6867.43	15465.6	13024.6	2141.13	13024.6
	6898.4	8461.25	6898.4	8299.07	11512.3	8299.07
	10490.5	10566.9	10490.5	10452.6	12975.8	10452.6
	25576.2	6284.45	25576.2	9783.16	7899.71	9783.16
	12783.5	7993.16	12783.5	9746.71	16569.1	9746.71
	6438.53	5944	6438.53	2577.5	16350.3	2577.5
	15933	11221		6358.33	2106.71	6358.33
	12504.4	9045.56		13328	8658.93	13328
	6078.4	11306		13172.3	10312	13172.3
	13267.1	9346.4		424.67	9100.76	424.67
	13211.9	5289.09		5687	15330.8	5687
	15414.8	5289.5		8790.11	5211.56	8790.11
	13156.4	5893		924.75	8381.31	924.75
	23748.6	6495.44		5556	12052.9	5556
	16586.8	1578.86		4979.58	10165.7	4979.58
	19108.7	12181.3		8640	8509.55	8640
	17083.5	4950		19049.8	8892.14	19049.8
	15594.3	16801.2		11426.4	17316.1	11426.4
	6322.87	11325.4		11178.9	12327.1	11178.9
	19024.4	4421.3		9975.11	10974.2	9975.11
	7845.75	5719.67		11624.5	18083.2	11624.5
	14138.5	13425.5		8600	18037.3	8600
	13523.1	6983.25		12841.4	10916.1	12841.4
	1598.2	4982.1		7713	9098	7713
	5047	2950.33		12338.6	2242.05	12338.6
	5027.14	8019.17		9035.79	12213.1	9035.79
	7334.89	11170.5		12612.1	14348.8	12612.1
	25953.8	9433.92		17710.5	10750.4	17710.5
	18529.2	1200		14574	4792.04	14574
	8757.89	8473.28		8309.48	12409.7	8309.48
	8511	5370		13780.5	27348.7	13780.5
	13192.1	1814.8		8186	8129.18	8186
	12641.5	10680		4804.33	1003.29	4804.33
	18110.8	20823		14759.7	12068.9	14759.7
	12890.3	12405.5		8801.7	10750.1	8801.7
	19646.5	5306.43		19063	7356.11	19063
	13264.4	514.5		18467.3	6531.26	18467.3
	13572.8	19790.1		5652.13	19461.8	5652.13
	11015.8	11577.6		14928.8	11649.2	14928.8
	4613	12739		10793.1	23640.1	10793.1
	5074.33	2362.63		8646.63	6718.36	8646.63
	30587.9	8217.75		7059	12704.3	7059
	14666.8	8655.61		16193.8	13891.6	16193.8
	30000.2	8903.88		13299.7	12050.7	13299.7
	8155.5	3596		10737.2	13697.7	10737.2
	7199	15693.8		23290.6	18969.1	23290.6
	2991	9289.46		15334.4	12772	15334.4
	7054.18	15997.4		10809.7	4237	10809.7
	9740.19	10487.6		9217.37	26762	9217.37
	9163.38	11025.5		11011.3	20166.2	11011.3
	5976	15552.6		4040.51	7299	4040.51
	9400.06	7251.2		15852.6	9747.67	15852.6
	2619.2	4236.4		10608.9	10176.2	10608.9
	4098.85	6882.25		7264.25	17860.7	7264.25
	22883	5549.92		10922.8	19122.4	10922.8
	9160.75	5101.75		9765	23437.8	9765
	22060.5	1695.5		15619.3	16949.9	15619.3
	12562	19406		6766.18	9228.5	6766.18
	10963.5	6239		13353.6	9785.92	13353.6
	18887.2	17700.4		12181	13969.6	12181
	15562.5	13212.8		15726.2	14316.2	15726.2
	4685.33	15522.5		10095.9	7878.29	10095.9
	14982.4	1735		18786.9	14766.5	18786.9
	14910	17325.9		6799.82	13129.6	6799.82
	11809.6	18736.1		15224.2	8804.05	15224.2
	15995.2	10610.3		16518.5	6836	16518.5
	23604.8	17586.1		7107.55	11193.5	7107.55
	12172.8	19906.8		11704.5	11665.1	11704.5
	30846.8	5458.5		2588.5	2370.25	2588.5
	8506.63	11893.9		6838.35	10786.5	6838.35
	10198	2815.36		12530.4	8301.69	12530.4
	13171.6	7730.5		4163.25	11778.7	4163.25
	5382	7917		5664.45	6901.05	5664.45
	5674	11002.7		19295.4	3377	19295.4
	2804.6	2421.4		6327.75	4853.18	6327.75
	17582.7	12219.2		14106.1	5367.5	14106.1
	15124.1	12956.9		7134.69	16332.2	7134.69
	20921.2	15338		10371.5	16319.1	10371.5
	18207.5	19523.1		11519.8	5154.5	11519.8
	15497.6	6854.25		18811.8	5177.4	18811.8
	15625.6	13250.5		15271.8	8411	15271.8
	2907.19	15652.6		6591.94	13290.9	6591.94
	9683.55	8735		3184.75	1615.28	3184.75
	7084.57	5827		17626.9	15471.2	17626.9
	12878.3	3618.67		15947.2	9330.76	15947.2
	4342.1	9670.63		3884	4133.12	3884
	10703.8	7904		5743	5392.13	5743
	8568.83	8741		10140.5	4862.38	10140.5
	11696.8	2100.64		9757.52	2012.71	9757.52
	9832	8067.06		11403.9	14703.6	11403.9
	17993.3	15527.8		7110.87	13505.3	7110.87
	11668.7	16774.5		9036.86	10705.6	9036.86
	8385.5	16030.9		8748.38	14835	8748.38
	21324.6	16990.4		14407.2	7618.22	14407.2
	13693.5	2330.25		13460.9	17004.3	13460.9
	6495	271.83		18010.2	12590.3	18010.2
	19229.1	4007.09		8606.59	11212.5	8606.59
	13367	7793.06		7719.87	10438	7719.87
	23380.1	12838.9		9090.76	6800.25	9090.76
	5962.29	19654.5		6377	15875.5	6377
	30122.6	12096.8		3795.55	16876.9	3795.55
	8774.23	6679.2		10744	18578.8	10744
	10210.5	18277.6		14292.5	16169.2	14292.5
	10369.2	8671.33		16909	4956.82	16909
	5512.83	21529.6		7764	8457.67	7764
	2143.17	12958		1865.08	8182.2	1865.08
	16841.8	6656.88		13362.3	16011.3	13362.3
	10954.2	12985.5		2151.33	2494.23	2151.33
	6273.89	13582.2		2204.26	18835.5	2204.26
	8391	20655.8		16452	9765.16	16452
	4329.25	9110.8		6263	4042	6263
	8856.83	19918.6		11152.6	13912.5	11152.6
	14886.9	24704.5		8002.5	15297.4	8002.5
	7071.91	21230		14441	15545.2	14441
	12579.9	6438.75		7058.87	20139.4	7058.87
	8454.38	2974.29		16515	13489.3	16515
	7922.33	7944.15		6751.06	12855	6751.06
	22872.8	6904.5		9741	14783	9741
	17165.7	12376		14109.5	16760.5	14109.5
	19198.2	13339.5		8072.18	5193.86	8072.18
	11121.9	12406.4		12181.1	8498.82	12181.1
	1060	1727.58		207.75	12216.7	207.75
	17184.2	11890.2		17101.6	8557.12	17101.6
	7781.5	21740		20653.1	19489.5	20653.1
	4656	15541.3		16943.8	12621	16943.8
	5406.08	10815.5		11356	6917.67	11356
	13394.2	17201.8		15371.8	4530.6	15371.8
	5442	7000.63		7753.06	3856.71	7753.06
	2800	9936.71		7544.1	8962.62	7544.1
	22460.7	11510.8		15342.1	10459.2	15342.1
	21370.6	9606.08		19437.2	9309.7	19437.2
	11579	18343.2		18527.2	15548.6	18527.2
	14235.2	3748		14985.2	12893.5	14985.2
	21079.9	4461		19797.1	15033.2	19797.1
	22431.1	5799.5		10972.6	5557.25	10972.6
	3602.33	17580.7		11514.4	18816	11514.4
	3268.56	4947.7		7848.92	11081.1	7848.92
	17890	14352.2		5335.6	7164.44	5335.6
	25338.9	14224.1		11717.8	7608	11717.8
	14624.5	3821.13		14465.8	9777.8	14465.8
	8910.83	4280.63		7367.75	9128.17	7367.75
	22061.3	14410		9531	10162.8	9531
	4518.25	11001.8		17438.1	15906.2	17438.1
	10634.7	7021		8860.7	9045.36	8860.7
	6892.55	25121.5		8098.57	8248	8098.57
	4478.92	5209.33		13670.6	10668.2	13670.6
	19071	20540		13345.2	4696.44	13345.2
	30178.9	12485.4		7662.91	12515.1
	12531	12659.2		12457.5	14439.8
	28409.7	18961.6		10355.8	12370.8
	7351.5	3018.86		9674.4	8101
	6998	2414		8837.32	8471.38
	19279	9850.63		11142.3	9954.5
	28876.9	1363.8		6137.63	18293.1
	29739.6	17896		13422.6	17713.9
	21035.4	7434		9906.44	5992.89
	12132	7081.4		4528.1	15606
	12437.7	16548		14767	13202
	6358	12670		12246.2	6185
	20157.7	14260.2		4257.2	11414.3
	12461.3	10862.9		2962.5	10209.4
	9009.53	8988.67		15585.7	15469.5
	9391.25	7153.17		6247.58	10423.1
	8758.57	3451.17		11866.3	9497.57
	26247.6	5916.3		10004.3	6435.1
	21104.6	4757.5		17338.2	7507.9
	7421.44	5030		9543.2	3717.25
	17696	16962.8		4303.3	3657.43
	16531	11367.2		8617.06	15971.2
	5711	13572.6		24917.5	14515.3
	7766.63	11067.8		14080.9	15210.2
	4860.5	9877.17		13424.6	12000.8
	9259.56	15748.5		5925.11	9579.81
	10810.5	2118.33		5418.13	20851.9
	6816.63	5402.5		7689.24	12142.5
	6254.38	7980.07		12910.5	6137.67
	14020.2	12419.7		8979.17	10901.5
	18172.9	5218.18		16399.5	11378
	9193.4	17096		19337.7	12425.5
	11866.5	6453.53		12068.8	9300.65
	10386.5	18038.4		14803.8	24292.5
	14457.6	7966.71		11966	0
	23738.4	21715		8580	5775.53
	13176.6	7054.27		2864.33	9099.42
	12911.9	7022.08		5690.5	5510.48
	9958.6	6154		16821.3	10381.3
	4151.5	13281.3		13441.6	10121.2
	12279.4	3906.13		16762.1	15101.7
	7571	1655		10308.9	18112.2
	6226.5	11079.9		8936.11	16275.2
	9541.71	3699.43		5750.83	18825.8
	7614.79	2628.4		7721.63	6506.55
	2933.2	2415.25		10029.3	10665.9
	9512.85	5453.38		5406.53	5127.5
	13261.9	13086.7		4240.61	11003.3
	5750.56	6802.5		14175.5	7594.23
	16340.2	18999.2		13484.8	12375.1
	15756.4	23175.2		12533.5	14098
	5355.5	3869.33		9990.92	10895
	10663.5	14118.2		8267.5	13495.3
	10734.9	10990.5		7719.94	18045.2
	11629.9	2774.6		14354.1	9964.85
	3883.75	7278.57		7841.82	4443
	9390.23	16057.2		15402.4	9487.11
	7968.05	13447.8		9440.5	6103.79
	15565.1	17453.1		21679.6	3880.47
	9292.47	3213.2		10784	11402.4
	10700.7	7807.8		8321.83	15348.2
	14633.6	9659.83		15500.1	6939
	21519.9	18134.4		6354.59	5437
	4617.5	18579.2		19063.9	10605.3
	11154.1	2976.29		13158.6	10722.3
	11517.6	12669.6		13887.3	10993.5
	8376.75	9342.45		8103.38	7578.33
	11257	11151.9		12715.1	3817.29
	7459.35	16915.7		2519.82	11622
	14769.5	10243.5		22994.3	4025.83
	12685.8	10826.4		6829.39	7656.1
	3000.13	4034.91		10544.9	21859
	11472	6911.56		15744	13977.6
	402	25869.2		4059.2	13988.9
	9509	5947		16843.7	19918.8
	10890	12661.8		2958.25	15016
	21013.8	15633		2875.69	8426.52
	19219.5	6435.75		8126.07	13988.6
	7134.43	3736.17		10614.8	10531.7
	1346.67	5245.75		11662.8	3754.83
	18143.1	16319.1		7277.29	28075.4
	17814.8	1207.67		4606.88	2131.86
	6985	3062.09		20451.2	12175.2
	3928.57	17765		4110.89	13102.2
	17430	3976		6647.81	1644.5
	4359.4	8465.78		7347.33	7514
	18063	4944.5		9543.95	2637.25
	18073.3	9464.67		7572.13	22299.4
	13308.4	3913		9757.26	15817.8
	10180.4	7279.33		23077.1	15583.6
	12239.2	13845.4		4482.5	9002.33
	7093.5	4466.71		7930.83	18030.5
	21794.3	8159.85		5247.5	14590
	12154.1	13601.5		2362.4	13231.2
	18252.8	7319.93		20483.1	9462
	17033.7	12383.6		9067.53	15594.9
	12760	527.46		14205.6	6676.9
	6104.38	6855.13		5772.44	7933.88
	18806.7	2849.08		12360	10496.6
	5859	4299.18		8072	13388.2
	13568.2	7633		11077.4	22999.8
	1045.5	2920.67		9274.2	4926
	16163.6	10969.6		9013.53	8153.24
	17750.6	17056.9		14054.8	993.8
	19845.1	13529.9		32054.9	1963.33
	9050.17	14804		19687.8	19176.2
	17647	12294.2		22862.8	2770
	7666.5	6114.15		14621.9	9239.21
	6698.6	5902.33		9156.25	19075.4
	20630.4	4820.33		15258.5	8899.29
	17176.9	11290		15718.2	9111.75
	15762.2	7500		8936.55	14816
	15450.5	15197.3		8877.67	2842.43
	14885	15959.9		16162.7	6490.08
	22062.4	11179.4		11899.4	13228.5
	15728	1792		8900.97	18883.8
	9878.67	14668.7		14029.2	20871.3
	4322.5	5766.93		19645.2	5356.67
	7621.91	10893.6		17061.9	3068
	1207.3	13756.7		12062.6	5043.48
	6364	14593.3		11009.2	18434.5
	12941.3	4273.71		12885.2	6884.71
	9115.8	8770.67		12823.4	1963.38
	15779.3	10333.8		4977.33	9588.46
	10735.2	12099.1		25840.3	21603
	22860.3	22178.3		10023.5	9572.47
	7801.1	13029.6		10914.1	14548.8
	12969.9	3419.17		15612.2	23832.9
	9253.22	10209.5		14273.2	8214.13
	15543.9	7418		12020.5	11862.7
	6626	12975.5		10198.5	16898.4
	16203.8	9815		15117.4	10919.7
	3237.5	22506.1		14599.5	6475.09
	11682	12791		17037.9	15868.7
	7022.44	10133.6		2911	9573.67
	5638	13326.1		9219	1295
	11138.5	3930.75		13396.5	2609.75
	12229.2	8829		18750	4774.92
	14900.2	8917.5		9863.62	18207.5
	21725.8	7915		1919.1	23408.1
	7241	12499.2		11592	12074.8
	10086.7	3890.2		11392.7	15366.1
	16457.6	7478.33		13483.6	17123.2
	24670.1	6202.33		17354.1	12605
	13821	6455.33		10020.4	2205.5
	15167	10174.6		13939	13645
	20684.4	15436.6		11538.6	3570
	6334	188		11677	8621.95
	3459	12903.2		12155.2	6564.35
	12910.3	17691.6		8885.94	9511.13
	16040.3	7435.13		13518.2	10089.2
	15906.5	5219.67		8893.65	12482.6
	10164.4	13666.6		13270.7	13608.2
	15618.4	1942.75		9107.2	4493.32
	12140.2	14737.5		13397.4	7971.92
	12125.3	15237.5		14558	9273.83
	13987.8	9954.86		12219.2	26374
	7861	5613.67		14998.3	1854.9
	11313.1	13695.7		14059.1	12558.8
	9999.67	12250.7		3759.5	25003.9
	9678.45	7145.5		11970.1	20247
	10105.1	13340.9		10620.6	5797.52
	6023.38	433.6		19252.2	10715.2
	20211.5	12747.4		6959	2568.6
	8159.55	16405.8		9441.82	12502.2
	13190.6	7608.5		15054.8	5317
	6563.6	11449.5		12273.4	6192.29
	9190.11	2846.25		6130.11	5577.4
	3936.57	6377.33		7770.89	4132
	11723	18672.5		5973.67	10359.5
	4671.33	12344.1		7294.25	9223.42
	5003.25	5658.5		11743.7	12116.2
	991.75	12987		20373.3	12712.4
	13129.4	6660.12		6218.67	21384.5
	7554.25	15126.5		9395.5	13664.6
	7272.75	3102.43		2166.67	11296.1
	11568.6	4879.8		12035.2	19427
	6562.18	9449		14596.5	10394
	2415.78	4720.75		1916.6	14392.8
	17818.9	1994		20856.5	8426.86
	16306.9	7938.5		6069.09	14369.1
	2454	8129.6		14804.8	19922.2
	695	6641.5		10496.7	8046.82
	10679	13495		9309.24	12798.3
	8294.73	10163.1		4950.29	13074.5
	6328	22069.2		14402.9	4787.67
	5769.8	7522.13		16385	2278.66
	10078.2	12698.4		5398.39	7802.13
	9259.54	8147.5		12829.1	20134.2
	15801.5	23086.8		13187.3	4900
	995.86	10840.2		6658.67	4878.5
	12464	10415.1		21008.7	2670.25
	13156.6	13713.1		29198.3	12781.6
	28407.3	4823.5		14150.3	11127.5
	14112.2	15358.4		11922.7	11459.5
	23791.2	13678.3		9936	10943.3
	10036.7	3805.26		15762.8	11472.4
	13727.7	4928.91		5982	16444.8
	6984.5	10957.3		9650.13	9418.06
	8790.5	13577.4		17168.4	19521.6
	11450.5	18098.6		3891	11218
	31242.5	3826.57		8775.48	10330.4
	2458	6430.33		7264.08	15377.7
	14431.8	4287.57		13729	8498
	16878.8	5406.5		1955.5	7310.82
	16258.7	13907.7		3668.71	16367.7
	13891.2	18315.7		8596.7	0
	16798.8	17759		24383.5	9267.17
	6141.22	14849.1		5457.41	14094.2
	715.25	21081		11401	6911.75
	9148	10960.3		5684.73	19373.2
	5283	2961.83		3551.25	15999.4
	2213.92	13209.4		11503.5	4663.56
	11008.9	14641.3		5399.55	6428.36
	17316.6	2156.18		17600.6	3616.6
	16628.1	20937.3		11543.5	9052.86
	12753.5	1607.4		9725.11	16713.7
	7427.57	4861		8207.83	10584
	16098	4121.25		9352.1	12978.2
	15562.1	16649.7		4585.5	10903.7
	11553.2	9500.73		28148.7	13198.2
	9996.78	10018.4		21146.7	6781.47
	5421	5696.67		2802.3	12365.9
	11230.1	11442		14281.7	12458.9
	5519.2	7829		5599.33	7457.6
	11924.6	4222.8		11480.4	7927.13
	5820	8909.18		7133.31	23388.9
	4068	24513.7		8669.59	5398.25
	12020.6	12459.4		2758.61	13043.7
	17921.8	8740		16019.6	5860.46
	20823.3	9887		10060.5	13329.8
	6593.25	11677.1		14269.7	7913.25
	10811.2	1375.75		13259.2	20070.6
	8569.5	2312.83		3858	11703.5
	22311.4	5189		16911.2	7345.07
	11682.3	5493.88		14751.6	12196.9
	7334.25	3982		7168.75	19329.7
	17133.1	3472.5		7524.72	12721.2
	12153.3	15244.6		4942.83	11065.9
	14625.1	3748.5		10773.3	10911.6
	15047.5	9466.8		5213.96	8129.59
	11267.9	18154.9		14847.2	7661.5
	5285	23270		12155.2	22114.2
	10584.4	6853.15		13234.2	7347.17
	10398.2	6433.63		7286.5	8707.1
	10084.1	7135		5891.8	5851
	10903.4	15052		18038.4	12622.9
	8593.14	8554.75		9862.65	9860.87
	6911	5951.5		3894.3	7516.6
	4478.56	5004.67		16813	11954.8
	18172	7377.33		23924	6290
	20463.4	2943.75		15543.6	17720.6
	5262	12064.1		7089.76	11618.1
	1850.67	3853.73		12037.9	14791.7
	17751.3	1250.78		4668.86	4968.76
	17429.9	5353.59		5586.5	7492.71
	11253.8	9248.47		5443.21	9422.88
	18399	6984.22		4923.55	11521.4
	12194.3	15726.5		18805.9	8902.95
	23895.7	9413.13		17033.3	2394
	8419.5	5070.25		18374.9	11263.2
	13501.8	11183.3		14037.3	10562
	11525.4	7801.6		6541.33	3845.63
	10601.4	4795		1650	12967.8
	12003.2	4069.29		8714.62	2287.3
	13185.8	16286.5		5417	16860.8
	13144.1	5050.5		8128.5	10832
	16216.2	18466.9		3630.75	13130
	17777	2083.22		13187.5	19553.4
	13794.6	8569.38		9572.64	5257.24
	2045.88	8371		16476.8	1930
	2470.5	7889		8827.5	12795
	10596.8	4925.67		6076.44	16769.5
	3472	5802.33		8792.06	14053.2
	9211.17	5762.86		11023.8	7764.44
	20918	2747		5578.1	12381.4
	3707.22	3511		9133.54	3224
	18339.8	13488.8		13897.9	12782.8
	4112.67	2511.25		8968.17	24646.2
	20218.1	10923		28957.1	12863.4
	7189.4	7011.67		5638.35	6393.33
	8536	13086.6		5809.75	16002.7
	2608.67	8845.83		13201.2	670
	5901.91	9530.94		9407.14	22513
	15264.5	11007.7		7322.5	10749.8
	9560.23	5633.65		18174.3	11326.1
	12912.6	3331.33		6121	6798.93
	15619.9	4860.5		12111.1	3915.79
	24415.8	21038.6		4403.14	14969
	6146.83	5288.97		13569.1	8868.68
	10164.2	6066		6172.59	274.15
	6951.43	17998		12958.1	5543.6
	4100.6	4020.67		12312.4	11899.2
	8912.67	6061.83		9990.89	5205.2
	4136.89	4704.5		9221.39	4792.84
	19557	18947.1		15952.8	24976.5
	11532.1	25349		13825.4	23943.7
	17185.7	6658.75		11672.9	11742.5
	22162.7	18270.9		9231.33	13579.5
	15412.1	2023.2		12793.1	3011.72
	5999.86	3965.14		9174.65	8105.82
	11066.7	19628.9		8297.57	8689.33
	10824.4	10781.8		8965.1	13831.6
	30404.7	4159		5961.23	9170.74
	6371.5	11155		8625.31	10308.2
	8723.91	10086.5		11709.6	11092.5
	7832.33	911		4262.33	7394.94
	6272	14313.8		1399.91	1240
	24802.1	15939.9		14283	11736.5
	1715	15285.5		1546.25	15761.3
	12188.9	8941.07		12715	17471
	17445.3	17121.6		14392.3	11464.7
	3807.2	1738		8467.26	23291.9
	3096.25	7884.58		10695	14913.9
	17472.1	12743.4		3169.73	17257.4
	21963.2	6653.6		19943.1	7418.25
	12731	5793.75		4576.67	7628.68
	4529.5	9886		12665.5	12055.9
	11163.4	22730.4		10788.5	3949.33
	15873.8	4231.83		8776.3	6438.96
	17118.3	3467.25		8288.8	21522.8
	14861.1	5214.94		14572.2	10085.1
	9167	7918		19119.7	11947.7
	16147.3	8725.24		11999.6	1755.75
	13113.4	2216.56		16544.3	10043.9
	26188.4	7261.63		12346	5141.65
	14858.8	1657		8913.33	15169.5
	14265	23588.9		20323.3	9707.22
	6369.6	21535.7		8359.53	12553.4
	15671.6	9151.09		9943.92	14922.1
	5352.8	4367.5		21664.6	10852.3
	15420.8	11917.7		3827.88	7510.39
	9742.5	2637		15016.8	9813
	13489.6	8571		13000.1	15882.3
	5590.88	5229.67		6664.33	23199.4
	5227	2859		2132	4719.7
	17461.2	9538.25		15635.3	20061.7
	6363.43	8172.71		13801	6903.83
	6776	8284.88		709.67	6248.44
	2012.5	7491		855	14341.3
	4073.92	3238		8847	12899
	13846.5	7853		6531.14	7984.46
	8074.57	5887		5465.82	9975
	23126.3	3090		2275.14	12349
	12699.1	4913.71		7641.45	10327.5
	20151.7	4722.76		16260	10458.1
	15341.8	5417.46		16619.5	2365.08
	1821	11498.9		5784	4789.33
	2887.33	13423.4		2636.17	8562.93
	8153	11283.8		16085.1	13992.3
	9256.52	10888.2		14756.2	21046.8
	8718.5	7966		3363.47	17947.5
	6230.6	11815.7		2567.67	23208.3
	17544.2	4586.29		15512.8	14105.6
	14009.5	1253.38		5379.93	8021
	8804.33	2011.5		8039.75	17136.1
	5924.83	5847.75		5296.88	19918.2
	10718	23694.8		23465.1	2196.5
	14346.3	4356.25		6482.81	12088.7
	6644	4731.17		12691	13209.9
	15537	4984.11		4282.52	11471.8
	10280	5120.5		11458.3	8350.08
	11936.8	3217.91		11409.1	7634.76
	2243.73	8424.93		15497.2	19031.3
	4511.44	2057.87		17449.2	2698.64
	10545	16090.5		21258	6469.4
	8885.13	4599		13504.5	13672.9
	20348.2	6313.5		10130.1	15992.1
	12614	13132.2		9468.9	6767.5
	15717	2930.86		10153	5836.67
	10714.1	8770.25		12522.9	9085.13
	18243.8	11887.5		16179.2	12643.3
	24328.4	4177.8		8959.43	25817.1
	12430	4887.07		5502.78	8993
	13889.3	14672.7		4435.69	8648.43
	9419.25	2892		20028.7	14063
	5413	17189.5		8873.57	18923.8
	21763.6	10759.6		16184.7	8406.87
	26350	9286.36		15344.9	5016.29
	11861	6701.17		10427.5	13368.7
	8400	6282.86		6664.21	941
	17969.9	22859.9		20963.4	9523.78
	17571.7	13793.6		7734.64	7316.4
	4094.75	6190.88		4894.42	9970.92
	11127.2	2238		6142.67	6895.63
	7754.29	2981		2391.08	6712.5
	23189	7175.63		14782.5	17617.4
	5911.75	6843.67		6598.5	9807.27
	14229.2	2539.67		8911.7	14710
	25006.1	3752		12431.2	7773.71
	8657.4	783		2208.78	3659.31
	4860.91	3831		11758.1	8828.76
	14145.6	4217		7533.6	9042.4
	4569.8	11051.8		11288.7	4318.67
	15356.3	4304		14244.6	32442.3
	3387.45	5100		5189.75	23772.4
	9968.73	5751		4061.46	3113.29
	6183.2	4210.44		9478.31	11890.9
	783	13910.4		23635.8	9106
	12553.5	13946.5		5541	8446.32
	11748.4	10995.6		9832.69	10825.4
	2500	1389		1562.33	13152.5
	16223.2	4587.07		14501.2	5264.94
	10208.7	7371.67		6785.7	14125
	1195	9315.8		8504.68	7193.26
	14533.4	4524		11824.7	13051.9
	12782.4	4254.67		7378.5	3998.17
	22497.7	2276.8		14363.3	2448
	4619.17	4116.17		15236.9	8429.91
	11247.2	3235.5		5692.11	10771.4
	20162.6	6318.57		17820.6	9032.44
	6225.19	4789.67		11997.5	13399.5
	3748.5	10082.8		13094.6	19289.3
	19682.4	6207.75		12422.4	6515.5
	923.67	13017		11550	15560.1
	27554.5	23579.8		7218	5761.89
	14507.9	10840.5		4110.24	10269.7
	10308.6	6731.88		13017.6	28535.2
	11967.8	18861.5		13234.2	7662.5
	8735.45	21609.5		11926.1	3353.92
	22850	4007		19629.3	18101.9
	8577	892.25		10075.1	10903.9
	21033.8	10837.4		27495.4	12741.1
	9461	10901.3		13351.3	9900.45
	11163	16298.5		12929.3	2928.35
	6868.35	12214.2		15091.2	4588.5
	21551.8	5503.5		5405.38	27182.6
	15820.3	3613		14069	8598
	5760.25	15353.7		11550	6829.47
	11454.4	14360.5		7967.1	1535.63
	18067.2	2398.5		4037.38	8535.38
	11040.3	14660.7		19982.3	10581.6
	10543	18148		11031.5	17516.1
	6873.56	14429.8		9969.6	15851
	12924.5	15882.5		10140.2	13047.4
	9659	13389.9		8080.7	5764.67
	9072.5	7109		10588.9	10183.1
	12093.1	8519		11407.8	7742.92
	9194.6	4483.1		7164.06	5837.11
	22708.8	5944.83		12457.5	8582.23
	22686.8	13165.8		3124.58	11654.2
	5767.33	8572.7		16225	1116.43
	13298.7	7025.25		2427.08	20211.7
	3861.07	9401		12759.4	17107.5
	7822	6606.71		10772.1	11307.2
	6631	996.5		14643	8055.22
	17260	947.91		9824.25	3194
	8781.33	3943		8590.95	6357.73
	11416.4	9629		10585.2	4603
	0	20596.6		8914.6	16661.9
	14815.4	6272.36		13945.6	6287.17
	5407.4	5754		13284.4	3503
	16817	16324		16286.1	19451.7
	11319.3	25180		18059.3	6878.08
	27441.5	10358		14671.9	19592.1
	7985.24	11258.4		12143.8	13815.4
	13090.4	25854		1037.8	10970
	22514.9	6134		7534.76	3143.92
	14860.9	7218.7		12943	14864.7
	6867.43	6997.57		1814.67	12387.1
	8461.25	11049.1		15214.4	7695.42
	10566.9	5134.75		14166.1	8123.61
	6284.45	7559.33		10803.5	3075.18
	7993.16	9610.4		15090.7	14784.5
	5944	10248.4		13988.3	15519
	11221	9737.13		6195.45	10077.3
	9045.56	15211.3		8494	2832
	11306	7403.88		10694.2	18214
	9346.4	8814.25		5454.88	19679.2
	5289.09	12977.3		9297.32	8866.5
	5289.5	5155		12663.1	14495.8
	5893	2721.5		13669.7	3955.42
	6495.44	6419.4		4677.92	4782.15
	1578.86	15535.6		15867.4	14086.8
	12181.3	4493.86		24732.2	10285.5
	4950	11050.4		15569	5528.47
	16801.2	4769.25		12107.8	7847.75
	11325.4	11835		8245.26	7336.93
	4421.3	13004.9		13414.8	7748.75
	5719.67	9424.5		16679	10015.6
	13425.5	12753.5		11455.3	7736.8
	6983.25	6301		12512.3	14863.1
	4982.1	7379.13		7896.78	17056.7
	2950.33	2627.75		7169.53	24092.8
	8019.17	13553.1		11608.4	14821.7
	11170.5	23129.8		13034.3	6992.63
	9433.92	20314.8		14125.1	14205.5
	1200	13559.6		17247.1	2441.5
	8473.28	11806.1		14797.8	11440.3
	5370	10614.4		6480	8374
	1814.8	10704.8		6015.42	7641.92
	10680	5372.4		11203.7	5029.55
	20823	7872.33		7656.29	7182.25
	12405.5	4861.2		4084.2	15641.8
	5306.43	4974.4		3525.4	22738.3
	514.5	3571.4		26085.5	6072.47
	19790.1	4020.11		3937.29	14710.8
	11577.6	3493.2		9306.9	17570.1
	12739	3349.86		9597	4091.54
	2362.63	4784.5		9043	6974.05
	8217.75	7987.75		4580.27	26250.9
	8655.61	14951.1		16619.2	13926.1
	8903.88	1176.3		21054.7	14127.8
	3596	14493		4232.5	14225
	15693.8	13237.5		17447.8	11501.5
	9289.46	6783.5		10515	20117.1
	15997.4	11551.1		11743	12209.8
	10487.6	20135.7		10310.8	6362.06
	11025.5	2675.89		7189.2	15134.9
	15552.6	11492		9882	14702.1
	7251.2	13003.9		18185.5	13028.5
	4236.4	12622.4		5110.38	5078.5
	6882.25	8094		7406	8614
	5549.92	11296.2		14671.9	9216.35
	5101.75	11458		11417.7	5642.56
	1695.5	6402.86		3123	9363.45
	19406	4462.17		19920.6	18197.7
	6239	15064.8		6252.25	13926.2
	17700.4	13034		8035.19	11341.6
	13212.8	8813.4		3339.13	22353.9
	15522.5	18615.8		16065.7	11523.1
	1735	8838.2		7574.4	11219.9
	17325.9	1574.05		10404.8	2187
	18736.1	14958.9		15762.9	13575.2
	10610.3	3577.68		9825.27	9087.25
	17586.1	4140		18499.2	4286.74
	19906.8	5511.6		30166.4	5397.8
	5458.5	9689		3991.75	8093.3
	11893.9	6510.75		11936	9565
	2815.36	4412.79		16343.6	15178.3
	7730.5	17288.3		8586.56	21555.2
	7917	10746.4		3583.29	11158.7
	11002.7	11144		16023.9	8072.08
	2421.4	14033.1		3831.17	3784.11
	12219.2	11646.5		7635.95	18928.6
	12956.9	6522.63		22097.3	11328.5
	15338	8239.22		15225	4982.5
	19523.1	5740.11		11846.9	17343.4
	6854.25	5371.5		4219.25	9416.63
	13250.5	4573.46		8395.5	8524.13
	15652.6	13746.2		8547.24	17525.3
	8735	4800		12632.6	8623
	5827	11451.8		17249.6	21652
	3618.67	10651.5		12364.2	5104.5
	9670.63	14235.8		12013.5	5424.21
	7904	7831.83		16994.8	10503.4
	8741	3299.45		15255.9	6791.15
	2100.64	6431		13992.5	8758.32
	8067.06	7068.5		2521.25	11643.5
	15527.8	17884		6655.39	5564.3
	16774.5	9255		9936.93	30466.6
	16030.9	7871.34		4557.25	11061.5
	16990.4	7736.67		15097.5	15231.8
	2330.25	8910.43		2720.2	13325.9
	271.83	5793.07		12091.9	15785.6
	4007.09	6297		3001	12851.3
	7793.06	6324.8		13819.3	7808.94
	12838.9	7051.58		9537.76	14638.3
	19654.5	6597.71		5939.18	12209.7
	12096.8	2107		14452.4	3305.18
	6679.2	1407.31		4164.88	13837.8
	18277.6	2527.05		5559.53	7131.89
	8671.33	5204.71		8527.9	5012.07
	21529.6	3647		15309.2	2887.24
	12958	8163.38		21243.5	209
	6656.88	17037.9		3362.75	7881.94
	12985.5	7023		16401.6	12007.1
	13582.2	3324.81		7601.67	17870
	20655.8	8695.5		17734.8	11337.7
	9110.8	18314.5		10151	4289.25
	19918.6	9671.45		19311.7	18402.3
	24704.5	6251.86		13505.7	13153.2
	21230	7102.5		11325.2	6199.93
	6438.75	8941.86		14120	12007.6
	2974.29	15799.6		10499.6	13790.4
	7944.15	17165.8		20119.3	18526
	6904.5	8727.57		9949.42	15241.9
	12376	3210.68		11808.9	5986.92
	13339.5	10201.2		11553.7	1811.06
	12406.4	13042.4		8796.15	3145.6
	1727.58	6858.13		4506.5	21300.6
	11890.2	5914.86		16083.5	10114.9
	21740	3678.22		15731.3	20986
	15541.3	10103		10484.5	12722.7
	10815.5	10487.8		7559.64	16507.4
	17201.8	3020		5958.2	9195.1
	7000.63	10855.3		4538.31	9003.7
	9936.71	13723		10456.1	2431.94
	11510.8	3492.23		7901.67	14584.3
	9606.08	3042.67		15084.3	11365.5
	18343.2	3245.75		12766.8	17144.9
	3748	2033.6		8181.3	4923.92
	4461	12546.5		21796	14567.1
	5799.5	11418.7		2701.8	10390.3
	17580.7	9497.93		10621.6	8261.24
	4947.7	20102.4		3682.2	10484.8
	14352.2	11085.6		13850.1	10407.5
	14224.1	4594.67		6848.14	5086.81
	3821.13	9856.8		8120.24	9792.68
	4280.63	7037.67		5694	12079
	14410	13339.6		2141.13	19395.9
	11001.8	3397.13		11512.3	12439.5
	7021	8031.83		12975.8	5226
	25121.5	2071.56		7899.71	14357.4
	5209.33	491.22		16569.1	10441
	20540	5470.53		16350.3	11624.2
	12485.4	6588.71		2106.71	6185
	12659.2	8817.56		8658.93	26380.8
	18961.6	14257		10312	14798.9
	3018.86	3057.67		9100.76	8709
	2414	8620.44		15330.8	13444.5
	9850.63	6890.6		5211.56	6980.25
	1363.8	5418.4		8381.31	3748.46
	17896	3703.33		12052.9	4293.08
	7434	7215.43		10165.7	7484.18
	7081.4	6634.15		8509.55	12456.1
	16548	9317.56		8892.14	15222.4
	12670	1352.5		17316.1	4082.5
	14260.2	3942.6		12327.1	8348.16
	10862.9	8013.54		10974.2	13506.5
	8988.67	4026.25		18083.2	10700.7
	7153.17	9534.4		18037.3	4050.57
	3451.17	8925.67		10916.1	7298.44
	5916.3	2440.67		9098	19297.8
	4757.5	11718		2242.05	13701.8
	5030	13418		12213.1	17590.6
	16962.8	15543.8		14348.8	9710.36
	11367.2	6381.25		10750.4	31.33
	13572.6	5931		4792.04	8012.08
	11067.8	19130.5		12409.7	7509.08
	9877.17	6132		27348.7	11991.9
	15748.5	10926.5		8129.18	7824.29
	2118.33	7449.5		1003.29	13354.6
	5402.5	2770		12068.9	19002.9
	7980.07	14128.4		10750.1	15103.1
	12419.7	11184.3		7356.11	7180.29
	5218.18	11765.1		6531.26	3656.33
	17096	4625.4		19461.8	7440.21
	6453.53	18465.5		11649.2	9011.24
	18038.4	13035.6		23640.1	6633.57
	7966.71	7431.5		6718.36	13883.1
	21715	4222.56		12704.3	2084.25
	7054.27	6901.63		13891.6	18795.3
	7022.08	5304.5		12050.7	8678.13
	6154	2188.42		13697.7	7513.07
	13281.3	2465.83		18969.1	11020
	3906.13	10930.5		12772	9698.02
	1655	4049.67		4237	9508
	11079.9	13238.5		26762	9648.84
	3699.43	3051.63		20166.2	9008.52
	2628.4	10539		7299	11220.1
	2415.25	2117.5		9747.67	8873
	5453.38	5108.92		10176.2	27159
	13086.7	1193.08		17860.7	2322.55
	6802.5	1433.14		19122.4	13528
	18999.2	5261.92		23437.8	17669.3
	23175.2	3518.48		16949.9	1552
	3869.33	6467.58		9228.5	12901.6
	14118.2	12654.2		9785.92	15853
	10990.5	7107.33		13969.6	7906.83
	2774.6	1750		14316.2	12695.2
	7278.57	4582.24		7878.29	6357.96
	16057.2	6978.38		14766.5	8212.15
	13447.8	15074.1		13129.6	10737
	17453.1	10860.4		8804.05	14617.9
	3213.2	1263.14		6836	11056
	7807.8	5973.56		11193.5	14482.6
	9659.83	8388.29		11665.1	10091.2
	18134.4	12650.7		2370.25	13557.1
	18579.2	10433.8		10786.5	11144.5
	2976.29	7626.17		8301.69	14738.6
	12669.6	13642.8		11778.7	15377.3
	9342.45	8939.67		6901.05	11342
	11151.9	3588.63		3377	3303.06
	16915.7	8973		4853.18	7873.48
	10243.5	4947.5		5367.5	13007.7
	10826.4	1192.86		16332.2	16221.4
	4034.91	25621.5		16319.1	3482.09
	6911.56	7354.33		5154.5	16027
	25869.2	4537		5177.4	22678
	5947	8959.22		8411	20834.5
	12661.8	8805.15		13290.9	9021
	15633	4146.75		1615.28	4549.63
	6435.75	4040.86		15471.2	13221.3
	3736.17	9043.85		9330.76	15923.4
	5245.75	4690.14		4133.12	21405.9
	16319.1	10630.6		5392.13	7267
	1207.67	10380.6		4862.38	15516.7
	3062.09	15595.2		2012.71	12345.7
	17765	5425.82		14703.6	13257.9
	3976	17052.2		13505.3	5589.37
	8465.78	2571.63		10705.6	5255.53
	4944.5	10280.1		14835	6740.44
	9464.67	9315.83		7618.22	5700.5
	3913	11620		17004.3	8551.47
	7279.33	5272.5		12590.3	13231.3
	13845.4	12673.7		11212.5	5503
	4466.71	22120.1		10438	17222
	8159.85	7993.67		6800.25	6439.5
	13601.5	2646.11		15875.5	15461.5
	7319.93	1952.88		16876.9	8130.48
	12383.6	4290.8		18578.8	7920.09
	527.46	700.8		16169.2	16054.7
	6855.13	6815		4956.82	16582.2
	2849.08	2323.33		8457.67	12309.3
	4299.18	6498.83		8182.2	6800.77
	7633	4830.83		16011.3	15348.1
	2920.67	10175.2		2494.23	10549.7
	10969.6	5948.57		18835.5	8595.13
	17056.9	305		9765.16	14102.5
	13529.9	974		4042	12774.6
	14804	9404		13912.5	12048
	12294.2	2631.73		15297.4	1992.07
	6114.15	1212.62		15545.2	23214.3
	5902.33	1348		20139.4	7697.31
	4820.33	9166.6		13489.3	2571
	11290	0		12855	11574.7
	7500	4116		14783	24527
	15197.3	6799.54		16760.5	11910.8
	15959.9	8781		5193.86	15533.5
	11179.4	3368.4		8498.82	19084
	1792	8231.14		12216.7	835.5
	14668.7	2819.6		8557.12	9770.79
	5766.93	5609.15		19489.5	8133
	10893.6	5963.71		12621	2423
	13756.7	356.55		6917.67	11047
	14593.3	5432.5		4530.6	12825.2
	4273.71	5024.33		3856.71	3816
	8770.67	12869.8		8962.62	16086.9
	10333.8	16381.4		10459.2	14278.3
	12099.1	14622.6		9309.7	3519.33
	22178.3	6246.8		15548.6	19776.3
	13029.6	982.71		12893.5	7922.68
	3419.17	5594.2		15033.2	8310.88
	10209.5	1884		5557.25	16648.1
	7418	11156.4		18816	13125.1
	12975.5	9372.5		11081.1	11036.3
	9815	5714.86		7164.44	4321.07
	22506.1	10104.3		7608	15112.9
	12791	8471.91		9777.8	17513.1
	10133.6	5045.4		9128.17	5727.75
	13326.1	4306.5		10162.8	17240.8
	3930.75	9479.75		15906.2	15623.9
	8829	4532.33		9045.36	8465.56
	8917.5	6355.33		8248	20905.8
	7915	7712.67		10668.2	17205.3
	12499.2	3068.29		4696.44	15355.7
	3890.2	15496.2		12515.1	14997.1
	7478.33	8788		14439.8	3325.07
	6202.33	4989.7		12370.8	15830.7
	6455.33	12441		8101	1388.22
	10174.6	6302.57		8471.38	6309.32
	15436.6	3989.5		9954.5	10183.7
	188	6122		18293.1	12277.8
	12903.2	6615		17713.9	22750.3
	17691.6	1315.14		5992.89	5884.33
	7435.13	5353.33		15606	4521.5
	5219.67	1829.5		13202	6450.62
	13666.6	10074.3		6185	1472.57
	1942.75	3138.75		11414.3	11767.1
	14737.5	20974.7		10209.4	14334
	15237.5	1894		15469.5	12537.8
	9954.86	15476.5		10423.1	18613.3
	5613.67	3988.3		9497.57	14385.2
	13695.7	5056.91		6435.1	1134.8
	12250.7	4630.25		7507.9	17630
	7145.5	3477.64		3717.25	5994.57
	13340.9	6942.6		3657.43	9197.2
	433.6	5758.83		15971.2	16648.8
	12747.4	4790		14515.3	5246.73
	16405.8	3958.75		15210.2	12028.2
	7608.5	7954.9		12000.8	17816.3
	11449.5	3032.33		9579.81	1606.33
	2846.25	10441.3		20851.9	13210.1
	6377.33	11699.6		12142.5	9946.88
	18672.5	8317.2		6137.67	10647.6
	12344.1	2226.71		10901.5	9617.67
	5658.5	8744.67		11378	15513.3
	12987	2848.25		12425.5	9223.87
	6660.12	4581		9300.65	15309.6
	15126.5	2581.67		24292.5	17765.9
	3102.43	7574.67		0	7438
	4879.8	21355.5		5775.53	6503.64
	9449	8864.25		9099.42	10041.8
	4720.75	8588		5510.48	13907.3
	1994	2727.95		10381.3	13931
	7938.5	8568.33		10121.2	18465.2
	8129.6	3666.75		15101.7	20241.5
	6641.5	8134.5		18112.2	10339.4
	13495	1865.05		16275.2	5539.56
	10163.1	6100.33		18825.8	17181
	22069.2	4799.36		6506.55	5491.78
	7522.13	6529.29		10665.9	14689.3
	12698.4	5364.5		5127.5	11723
	8147.5	9292.6		11003.3	13323.8
	23086.8	10337.8		7594.23	6875.17
	10840.2	8578.71		12375.1	6934
	10415.1	15623.5		14098	2140.06
	13713.1	2551.59		10895	15462.3
	4823.5	10423.7		13495.3	18735.2
	15358.4	5737.1		18045.2	13357.3
	13678.3	4909.64		9964.85	10501.6
	3805.26	2420.67		4443	10348.1
	4928.91	7327.38		9487.11	7373.38
	10957.3	6427.5		6103.79	11578.4
	13577.4	15996.1		3880.47	12483.3
	18098.6	1796.33		11402.4	8361
	3826.57	2668		15348.2	7752.97
	6430.33	16743.7		6939	10743.5
	4287.57	3003.75		5437	1696
	5406.5	5829.5		10605.3	17989.2
	13907.7	3458.6		10722.3	8872
	18315.7	24006.1		10993.5	15422
	17759	7009.17		7578.33	9218.6
	14849.1	2761.22		3817.29	17566.2
	21081	11077.1		11622	18699.3
	10960.3	3732		4025.83	8200.36
	2961.83	5129		7656.1	12066.6
	13209.4	4859.25		21859	10617.1
	14641.3	3901.25		13977.6	6240.43
	2156.18	4701		13988.9	8726
	20937.3	6697.43		19918.8	8459.04
	1607.4	10177		15016	9731.2
	4861	3898.13		8426.52	6433.26
	4121.25	1251		13988.6	12080.1
	16649.7	2634.62		10531.7	8122
	9500.73	1273		3754.83	9982.38
	10018.4	6940.9		28075.4	4790.92
	5696.67	4343.82		2131.86	2113.18
	11442	4945.72		12175.2	10812
	7829	3449.36		13102.2	8871
	4222.8	2706.79		1644.5	7318.14
	8909.18	7342.31		7514	5367.92
	24513.7	4561.07		2637.25	3565.22
	12459.4	4823.63		22299.4	32310.1
	8740	5270.11		15817.8	10436.4
	9887	11188		15583.6	24491.2
	11677.1	11616		9002.33	10108.3
	1375.75	3549.8		18030.5	3696.05
	2312.83	22378.5		14590	10906.2
	5189	9334.4		13231.2	7596.29
	5493.88	799.75		9462	5108.93
	3982	5865.68		15594.9	8032.27
	3472.5	6669.33		6676.9	7371.58
	15244.6	2224.17		7933.88	6614.27
	3748.5	15307		10496.6	17209.2
	9466.8	6335		13388.2	15421.7
	18154.9	4684.63		22999.8	10391
	23270	1137.33		4926	11534.9
	6853.15	3876.67		8153.24	1213.17
	6433.63	19183		993.8	12241
	7135	14008.2		1963.33	127.8
	15052	4497.94		19176.2	22654.9
	8554.75	2398.5		2770	10385.2
	5951.5	11598.5		9239.21	15609.9
	5004.67	13626.3		19075.4	11386.3
	7377.33	8322		8899.29	9219.4
	2943.75	5581		9111.75	5627.47
	12064.1	14583.8		14816	11247.4
	3853.73	6349.46		2842.43	12796.9
	1250.78	4612.1		6490.08	14730
	5353.59	1286		13228.5	19480
	9248.47	3940.79		18883.8	8749.67
	6984.22	3234.26		20871.3	8737
	15726.5	12729.3		5356.67	20400.2
	9413.13	8214.57		3068	11312.6
	5070.25	2517.39		5043.48	11609.6
	11183.3	7507.83		18434.5	14202.5
	7801.6	5214		6884.71	3171.8
	4795	3152.58		1963.38	6887.81
	4069.29	12878.5		9588.46	6176.54
	16286.5	13035		21603	11596.6
	5050.5	3780.25		9572.47	7784.83
	18466.9	9570.86		14548.8	17708.1
	2083.22	9587.27		23832.9	12153
	8569.38	7607.5		8214.13	1401.17
	8371	6719		11862.7	9410
	7889	3735.86		16898.4	10387.7
	4925.67	2126.33		10919.7	22154.9
	5802.33	1592.1		6475.09	10512.9
	5762.86	10888.2		15868.7	19093.1
	2747	2290.25		9573.67	4664
	3511	6055.47		1295	4169.5
	13488.8	5342.46		2609.75	10836.3
	2511.25	4217.14		4774.92	4996.19
	10923	13479.9		18207.5	4700.41
	7011.67	5807.33		23408.1	7104.5
	13086.6	5580.93		12074.8	5882.95
	8845.83	3961.3		15366.1	15333.4
	9530.94	6609		17123.2	1212.43
	11007.7	14366		12605	23442.7
	5633.65	1638.29		2205.5	8162.89
	3331.33	6610.6		13645	12392.9
	4860.5	9463.5		3570	14829.6
	21038.6	1641.9		8621.95	1679.82
	5288.97	1238		6564.35	8654.6
	6066	11468		9511.13	982.4
	17998	5295.08		10089.2	14344.1
	4020.67	1217.33		12482.6	16045.5
	6061.83	9916.67		13608.2	4066.49
	4704.5	9955.27		4493.32	12552.1
	18947.1	5423		7971.92	7133
	25349	21564.8		9273.83	16548.1
	6658.75	932.33		26374	9631.51
	18270.9	2800.22		1854.9	11111.5
	2023.2	7784.43		12558.8	1756.67
	3965.14	19605.8		25003.9	4691.25
	19628.9	2172.5		20247	13761.1
	10781.8	4030.5		5797.52	6918
	4159	2242.89		10715.2	3821.73
	11155	10800.9		2568.6	9853.65
	10086.5	15057.6		12502.2	2916.5
	911	3981		5317	6032.78
	14313.8	6549.8		6192.29	18733.6
	15939.9	3709		5577.4	15121.5
	15285.5	1023.38		4132	18366.2
	8941.07	842.85		10359.5	1296.5
	17121.6	9976.25		9223.42	15677.5
	1738	4443.92		12116.2	6422.13
	7884.58	8819.75		12712.4	1475
	12743.4	11546		21384.5	21701.8
	6653.6	3789.6		13664.6	10862.7
	5793.75	9067.4		11296.1	11409.8
	9886	9050.53		19427	5254.17
	22730.4	1706.57		10394	18462.4
	4231.83	13151.7		14392.8	13356.1
	3467.25	3062		8426.86	3960.44
	5214.94	5360		14369.1	15198.1
	7918	6606.44		19922.2	16848.5
	8725.24	4861.6		8046.82	4514.14
	2216.56	3214.92		12798.3	14773.7
	7261.63	566.43		13074.5	11275.7
	1657	9532		4787.67	14997.6
	23588.9	1586.85		2278.66	11223.9
	21535.7	947.83		7802.13	12805.6
	9151.09	17231		20134.2	11806.8
	4367.5	10548.1		4900	6194.52
	11917.7	6936.13		4878.5	550
	2637	8688.43		2670.25	4721
	8571	1557		12781.6	19118.4
	5229.67	5836.17		11127.5	2104.8
	2859	5426.5		11459.5	1477.33
	9538.25	926.63		10943.3	10180.1
	8172.71	6879		11472.4	22231.5
	8284.88	12927.7		16444.8	5449.19
	7491	4805.5		9418.06	10253
	3238	6418.78		19521.6	4223
	7853	1179.8		11218	4930.69
	5887	14258.6		10330.4	4548.13
	3090	4103		15377.7	1080.6
	4913.71	10910.9		8498	15407.2
	4722.76	6099.63		7310.82	9437.5
	5417.46	2975		16367.7	18418.6
	11498.9	4128.13		0	13050.9
	13423.4	14271.1		9267.17	11502
	11283.8	7338.17		14094.2	3214.25
	10888.2	4131.3		6911.75	14003.8
	7966	3214.25		19373.2	12013.3
	11815.7	11062		15999.4	11913
	4586.29	10380.6		4663.56	7897.79
	1253.38	10352		6428.36	8592.29
	2011.5	6420.33		3616.6	4886.67
	5847.75	5797.83		9052.86	3183.09
	23694.8	3962		16713.7	10466.7
	4356.25	5362.42		10584	13171.7
	4731.17	4254.83		12978.2	9304.62
	4984.11	6807.5		10903.7	3467
	5120.5	1533.56		13198.2	10230.4
	3217.91	7740.64		6781.47	946.17
	8424.93	6914.14		12365.9	6205.48
	2057.87	2812.65		12458.9	2765
	16090.5	1960		7457.6	8575.71
	4599	9957.33		7927.13	4149.53
	6313.5	1665.37		23388.9	1925.09
	13132.2	1537.75		5398.25	17458.7
	2930.86	10252		13043.7	8324.35
	8770.25	11352		5860.46	12531.3
	11887.5	5567.6		13329.8	10702
	4177.8	1531.81		7913.25	2648.18
	4887.07	8269.91		20070.6	8573.32
	14672.7	13422.6		11703.5	18216.2
	2892	9303.4		7345.07	10571.8
	17189.5	6453.86		12196.9	1181.75
	10759.6	16572.1		19329.7	20837.7
	9286.36	2089.93		12721.2	27713.9
	6701.17	4866.5		11065.9	28303.2
	6282.86	1508		10911.6	11414
	22859.9	1199		8129.59	13967.8
	13793.6	7532		7661.5	17084.9
	6190.88	2596		22114.2	15560.9
	2238	8225.36		7347.17	13231.3
	2981	11660.6		8707.1	11282.2
	7175.63	12839.8		5851	6125.63
	6843.67	1312.79		12622.9	14595.8
	2539.67	3784		9860.87	5777.5
	3752	2294.88		7516.6	9887
	783	13961.9		11954.8	4800.71
	3831	7472.83		6290	10077.8
	4217	11519.6		17720.6	4958.57
	11051.8	1838.5		11618.1	12655.9
	4304	609.75		14791.7	7522
	5100	10746.6		4968.76	13815.8
	5751	2763.8		7492.71	11419.6
	4210.44	4226		9422.88	11006.5
	13910.4	1731		11521.4	13498.1
	13946.5	5288.86		8902.95	9938.46
	10995.6	7911		2394	16520.8
	1389	7238.08		11263.2	6757
	4587.07	4946.75		10562	11560.8
	7371.67	1915.33		3845.63	1354
	9315.8	14760.7		12967.8	1695
	4524	10034.8		2287.3	13736.2
	4254.67	10783.6		16860.8	8104
	2276.8	11760.4		10832	4634.35
	4116.17	4560		13130	11426.7
	3235.5	2957.44		19553.4	2893.92
	6318.57	12799.8		5257.24	16076.8
	4789.67	11361.9		1930	7618.4
	10082.8	5353		12795	9975.89
	6207.75	7240.38		16769.5	7878.3
	13017	5340		14053.2	13783.4
	23579.8	4184.09		7764.44	4867.25
	10840.5	2482.61		12381.4	17523.4
	6731.88	9535.67		3224	9914.89
	18861.5	4268.65		12782.8	11943.3
	21609.5	5192		24646.2	8974.43
	4007	15687.1		12863.4	9861.62
	892.25	4890.69		6393.33	2632
	10837.4	8437.89		16002.7	10499.2
	10901.3	8318.33		670	8996.93
	16298.5	5644.22		22513	13204
	12214.2	822.39		10749.8	10969.2
	5503.5	13042.8		11326.1	8236.42
	3613	2486.19		6798.93	10534.1
	15353.7	6247.24		3915.79	16184.7
	14360.5	11604.6		14969	5625
	2398.5	10234.2		8868.68	6640.05
	14660.7	10795.2		274.15	7751.33
	18148	11812.7		5543.6	7018.13
	14429.8	3848.34		11899.2	2695.06
	15882.5	7934.57		5205.2	7921.67
	13389.9	2101.57		4792.84	9534.22
	7109	8339.33		24976.5	9692.59
	8519	6490.56		23943.7	5965.5
	4483.1	5336.33		11742.5	11638.6
	5944.83	6549.8		13579.5	10526.9
	13165.8	12700		3011.72	9329.75
	8572.7	11889		8105.82	14216.8
	7025.25	4000.86		8689.33	11317.6
	9401	7371.25		13831.6	13288.6
	6606.71	18824.8		9170.74	2635.4
	996.5	1285.67		10308.2	4923
	947.91	1875.4		11092.5	17297.8
	3943	1839.2		7394.94	17295.1
	9629	4663.57		1240	15812.8
	20596.6	3792.25		11736.5	13961.2
	6272.36	911.39		15761.3	817
	5754	2727.35		17471	12312
	16324	4980.53		11464.7	5376.55
	25180	1547.21		23291.9	9286.29
	10358	3260.11		14913.9	14967.5
	11258.4	1026.82		17257.4	12779.6
	25854	3458.77		7418.25	13098
	6134	15764.8		7628.68	1940.08
	7218.7	828		12055.9	6331.3
	6997.57	3792.5		3949.33	10735
	11049.1	10287.6		6438.96	1877.64
	5134.75	1497.25		21522.8	16120.4
	7559.33	5317.58		10085.1	10524.2
	9610.4	6604.86		11947.7	4939.79
	10248.4	570.2		1755.75	5637.5
	9737.13	11065.7		10043.9	1961
	15211.3	5217.29		5141.65	12095.5
	7403.88	4243.93		15169.5	11448.8
	8814.25	6296.25		9707.22	9682.44
	12977.3	7958		12553.4	4230.86
	5155	4616.8		14922.1	11775.7
	2721.5	4654.73		10852.3	3516.6
	6419.4	6282.83		7510.39	9822.7
	15535.6	2935.43		9813	3490
	4493.86	1708.71		15882.3	11960.1
	11050.4	10858.4		23199.4	6102.7
	4769.25	1943.2		4719.7	7132.57
	11835	315		20061.7	12763.2
	13004.9	5201.38		6903.83	7120.21
	9424.5	9411.91		6248.44	5299.11
	12753.5	8230.33		14341.3	20765.3
	6301	4684.5		12899	2711.25
	7379.13	5988		7984.46	12826.7
	2627.75	1980.33		9975	4108.3
	13553.1	4645.89		12349	15259.8
	23129.8	5263		10327.5	9890.82
	20314.8	699.83		10458.1	3652.86
	13559.6	6052.71		2365.08	14175.1
	11806.1	6070		4789.33	24764.7
	10614.4	4537.57		8562.93	4954.33
	10704.8	2406.35		13992.3	2293
	5372.4	3140.04		21046.8	16514.8
	7872.33	22329.7		17947.5	14326.4
	4861.2	2520.68		23208.3	5785
	4974.4	5978.4		14105.6	8115.41
	3571.4	1751.67		8021	4311.55
	4020.11	6179.42		17136.1	10636.4
	3493.2	7996.5		19918.2	20198.5
	3349.86	665.25		2196.5	7301
	4784.5	6842.7		12088.7	8925.75
	7987.75	368.29		13209.9	18593.3
	14951.1	7246.56		11471.8	4465.22
	1176.3	2560.5		8350.08	10443
	14493	5368.5		7634.76	9664.19
	13237.5	1119		19031.3	15715.4
	6783.5	6985.91		2698.64	13153
	11551.1	5153.8		6469.4	15088
	20135.7	6083.71		13672.9	5209.19
	2675.89	2215		15992.1	11271.4
	11492	1464.84		6767.5	9126.43
	13003.9	2531		5836.67	6813.67
	12622.4	3310.83		9085.13	3467.8
	8094	6695		12643.3	5199
	11296.2	6081.67		25817.1	25464.9
	11458	9015.5		8993	11707.8
	6402.86	3797		8648.43	7333.5
	4462.17	1941.24		14063	13497.8
	15064.8	8112		18923.8	10875.8
	13034	5995.33		8406.87	9044.14
	8813.4	5133.3		5016.29	4262
	18615.8	3217.3		13368.7	1926.64
	8838.2	2168.6		941	13924.2
	1574.05	675.06		9523.78	11448.5
	14958.9	8045.6		7316.4	5975.5
	3577.68	7491.62		9970.92	18025.7
	4140	4911.25		6895.63	6877.89
	5511.6	1990.5		6712.5	9266.14
	9689	4669		17617.4	7146.79
	6510.75	10050.8		9807.27	11156.4
	4412.79	8912.4		14710	21513.2
	17288.3	3708.19		7773.71	7278
	10746.4	9922.43		3659.31	8009.43
	11144	3180.43		8828.76	2828.25
	14033.1	2070.21		9042.4	16928.6
	11646.5	11299.4		4318.67	8252.42
	6522.63	2177.64		32442.3	13913.4
	8239.22	9048.33		23772.4	12381.3
	5740.11	6154		3113.29	18005.3
	5371.5	9001.5		11890.9	8615.25
	4573.46	4373.17		9106	8142.43
	13746.2	4000.5		8446.32	5073.62
	4800	5033		10825.4	1261.65
	11451.8	3796.44		13152.5	14981.9
	10651.5	1761.13		5264.94	6311.44
	14235.8	2696.67		14125	12901.5
	7831.83	6477.29		7193.26	15687.7
	3299.45	8879.8		13051.9	3179.31
	6431	1802.18		3998.17	14558.7
	7068.5	2184.1		2448	11302.8
	17884	6981.09		8429.91	4344.25
	9255	17082.2		10771.4	11451.3
	7871.34	29556.3		9032.44	13456.5
	7736.67	1093		13399.5	3452.03
	8910.43	1601.3		19289.3	15503
	5793.07	7025.55		6515.5	6335.18
	6297	18112		15560.1	26586.4
	6324.8	7368.2		5761.89	16919
	7051.58	159.13		10269.7	8892.85
	6597.71	7428.14		28535.2	4766
	2107	5499		7662.5	13188
	1407.31	4274.45		3353.92	15453.7
	2527.05	1706.71		18101.9	5426.15
	5204.71	8686.71		10903.9	14582.3
	3647	3828.08		12741.1	22171.6
	8163.38	8649.82		9900.45	6891.89
	17037.9	7448.13		2928.35	3462.5
	7023	3860		4588.5	9420
	3324.81	5762.6		27182.6	6034.81
	8695.5	7203.4		8598	6013.19
	18314.5	7505.5		6829.47	7122
	9671.45	33925.8		1535.63	1420.75
	6251.86	7203		8535.38	14356.6
	7102.5	7533.67		10581.6	13782
	8941.86	6601		17516.1	14613.8
	15799.6	1132.17		15851	16582.8
	17165.8	2512.75		13047.4	4723.83
	8727.57	6461.19		5764.67	9188.88
	3210.68	5911.17		10183.1	10950
	10201.2	8795.71		7742.92	2112.63
	13042.4	5419		5837.11	9722
	6858.13	874.6		8582.23	12349.7
	5914.86	9002		11654.2	9494.69
	3678.22	9847		1116.43	8960.95
	10103	4400.5		20211.7	14069
	10487.8	7672.5		17107.5	1990
	3020	6703.67		11307.2	7190.84
	10855.3	11241.6		8055.22	7458.09
	13723	7028.22		3194	10014.4
	3492.23	8212		6357.73	20369.8
	3042.67	7601.18		4603	2712.08
	3245.75	5035.42		16661.9	15861.4
	2033.6	2639		6287.17	13457.1
	12546.5	8357.35		3503	21098.5
	11418.7	3006.96		19451.7	5792.33
	9497.93	7063.25		6878.08	5507.69
	20102.4	3913.5		19592.1	6956.13
	11085.6	10532.4		13815.4	9642.19
	4594.67	1863.5		10970	10853
	9856.8	2573.86		3143.92	15443.4
	7037.67	9014.14		14864.7	15158.9
	13339.6	21806.1		12387.1	18115.3
	3397.13	3850.63		7695.42	7885.87
	8031.83	1630		8123.61	2979.18
	2071.56	4061.03		3075.18	4491.67
	491.22	4941.57		14784.5	8204.38
	5470.53	1097		15519	16767.4
	6588.71	8019.36		10077.3	14682.8
	8817.56	13549		2832	6624.43
	14257	9450		18214	13346.6
	3057.67	6835.38		19679.2	11303.8
	8620.44	2055.83		8866.5	4139.5
	6890.6	1382.47		14495.8	11622.7
	5418.4	1269.43		3955.42	4711
	3703.33	8686.64		4782.15	14065.6
	7215.43	5928.2		14086.8	3571
	6634.15	1226.31		10285.5	10278.4
	9317.56	2749.21		5528.47	649.56
	1352.5	15368.4		7847.75	9694.83
	3942.6	2429.2		7336.93	17244.3
	8013.54	991.25		7748.75	5417.38
	4026.25	2266.53		10015.6	8742.06
	9534.4	5663.77		7736.8	3345.6
	8925.67	8947.67		14863.1	1233.42
	2440.67	1536.05		17056.7	18862
	11718	2734.86		24092.8	20893.2
	13418	10099.4		14821.7	13401.9
	15543.8	1729.88		6992.63	4802.07
	6381.25	1833		14205.5	11399.8
	5931	1204.75		2441.5	2521.71
	19130.5	7092.46		11440.3	3987.86
	6132	3661.17		8374	4762.65
	10926.5	2995.42		7641.92	2032.08
	7449.5	3108		5029.55	7211.25
	2770	3633.83		7182.25	5189.5
	14128.4	3719.12		15641.8	1847.31
	11184.3	5749.83		22738.3	13988.3
	11765.1	2529.83		6072.47	7003.17
	4625.4	4319.3		14710.8	5019
	18465.5	2762.76		17570.1	10510.4
	13035.6	670.21		4091.54	10196.5
	7431.5	7178		6974.05	5167.15
	4222.56	3592.62		26250.9	4011.06
	6901.63	1226.94		13926.1	13564.5
	5304.5	6471.63		14127.8	2753.29
	2188.42	3348.14		14225	7474.76
	2465.83	11317		11501.5	14100.2
[truncated: 1,500 more rows]
