# Supplementary material for: Telomeric 8-oxo-guanine drives rapid premature senescence in the absence of telomere shortening
Source: Nat Struct Mol Biol. 2022 Jun 30;29(7):639–52. doi: 10.1038/s41594-022-00790-y (PMC9287163; doi:10.1038/s41594-022-00790-y)
Supplement: Source Data Extended Data Fig. 9 — Statistical source data. [file 41594_2022_790_MOESM27_ESM.xlsx]

## Sheet: Ext Data 9c
		Untreated
	+	1257.36	1150.96	478.73	342.05	519.89	450.45	188.97	1184.66	657.44	1199.25	125.93	749.35	551	843.79	503.78	197.23	530.36	372.97	341.77	332.16	404.86	374.87	972.26
	-	855.24	933.16	1057.48	500.99	324.56	819.63	992.17	701.14	921.75	937.17	715.23	638.93	754.28	251.21	877.71	553.62	593.92	677.11	905.89	552.44	711.8	464.74	637.19	594.57	448.1	490.33	497.02	541.02	630.98	481.48	465.05	574.79	549.84	521.81	602.18	530.82	599.07	777.18	552.75	535.93	535.83	836.64	589.56	498.66	472.18	387.08	2029.46	551.32
[truncated: 395 more columns]

## Sheet: 9d
UT	0hr	3hr	24hr	4 days
1	3	1	3	2
2	1	1	3	15
1	4	3	2	1
1	1	2	5	4
2	1	2	8	1
0	51	2	5	1
0	3	7	1	1
0	3	1	2	1
0	3	4	3	0
0	2	1	1	0
0	1	1	7	0
0	1	3	21	0
0	2	2	6	0
0	7	1	4	0
0	2	1	3	0
0	1	5	7	0
0	2	1	2	0
0	2	6	3	0
0	1	6	2	0
0	6	1	5	0
0	1	1	2	0
0	8	1	1	0
0	2	1	3	0
0	1	2	6	0
0	2	0	1	0
0	1	0	1	0
0	0	0	2	0
0	0	0	3	0
0	0	0	19	0
0	0	0	11	0
0	0	0	14	0
0	0	0	0	0
0	0	0	0	0
0	0	0	0	0
0	0	0	0	0
0	0	0	0	0
0	0	0	0	0
0	0	0	0	0
0	0	0	0	0
0	0	0	0	0
0	0	0	0	0
0	0	0	0	0
0	0	0	0	0
0	0	0	0	0
0	0	0	0	0
0	0	0	0	0
0	0	0	0	0
0	0	0	0	0
0	0	0	0	0
0	0	0	0	0
0	0	0	0	0
0	0	0	0	0
0	0	0	0	0
0	0	0	0	0
0	0	0	0	0
0	0	0	0	0
0	0	0	0	0
0	0	0	0	0
0	0	0	0	0
0	0	0	0	0
0	0	0	0
0	0	0	0
0	0	0	0
0	0	0	0
0	0	0	0
0	0	0	0
0	0	0
	0	0
	0	0
	0	0
	0	0
	0	0
	0	0
	0	0
		0
		0
		0
		0
		0
		0
		0
		0
		0
		0
		0

## Sheet: 9e
	UT	0hr	3hr	24hr	4 days
	2	1	1	17	1
	2	3	2	14	1
	3	6	1	13	5
	1	1	3	16	2
	1	1	1	4	1
	1	8	1	8	1
	1	2	1	6	1
	2	19	1	9	0
	0	6	2	19	0
	0	4	2	22	0
	0	2	3	3	0
	0	2	3	6	0
	0	1	1	12	0
	0	2	1	15	0
	0	1	1	15	0
	0	7	2	17	0
	0	2	1	6	0
	0	2	6	8	0
	0	3	5	3	0
	0	1	5	1	0
	0	1	1	2	0
	0	4	3	3	0
	0	5	1	3	0
	0	1	2	3	0
	0	2	5	4	0
	0	1	2	4	0
	0	4	1	2	0
	0	1	1	1	0
	0	1	1	2	0
	0	2	2	4	0
	0	1	1	3	0
	0	2	2	2	0
	0	0	0	1	0
	0	0	0	8	0
	0	0	0	3	0
	0	0	0	3	0
	0	0	0	2	0
	0	0	0	4	0
	0	0	0	1	0
	0	0	0	3	0
	0	0	0	1	0
	0	0	0	3	0
	0	0	0	4	0
	0	0	0	1	0
	0	0	0	1	0
	0	0	0	3	0
	0	0	0	3	0
	0	0	0	0	0
	0	0	0	0	0
	0	0	0	0	0
	0	0	0	0	0
	0	0	0	0	0
	0	0	0	0	0
	0	0	0	0	0
	0	0	0	0	0
	0	0	0	0	0
	0	0	0	0	0
	0	0	0	0	0
	0	0	0	0	0
	0	0	0	0	0
	0	0	0	0
	0	0	0	0
	0	0	0	0
	0	0	0	0
	0	0	0	0
	0	0	0	0
	0	0	0
		0	0
		0	0
		0	0
		0	0
		0	0
		0	0
		0	0
			0
			0
			0
			0
			0
			0
			0
			0
			0
			0
			0

## Sheet: 9f
	UT	0hr	3hr	24hr	4 days
	2	2	1	2	1
	1	3	1	2	5
	1	1	3	6	1
	0	10	1	4	1
	0	2	2	2	0
	0	3	1	9	0
	0	1	3	1	0
	0	1	1	2	0
	0	2	1	12	0
	0	1	3	6	0
	0	1	1	2	0
	0	2	1	1	0
	0	2	2	2	0
	0	1	2	2	0
	0	4	4	2	0
	0	1	1	2	0
	0	2	1	4	0
	0	1	1	1	0
	0	0	0	1	0
	0	0	0	2	0
	0	0	0	1	0
	0	0	0	1	0
	0	0	0	3	0
	0	0	0	4	0
	0	0	0	1	0
	0	0	0	1	0
	0	0	0	1	0
	0	0	0	0	0
	0	0	0	0	0
	0	0	0	0	0
	0	0	0	0	0
	0	0	0	0	0
	0	0	0	0	0
	0	0	0	0	0
	0	0	0	0	0
	0	0	0	0	0
	0	0	0	0	0
	0	0	0	0	0
	0	0	0	0	0
	0	0	0	0	0
	0	0	0	0	0
	0	0	0	0	0
	0	0	0	0	0
	0	0	0	0	0
	0	0	0	0	0
	0	0	0	0	0
	0	0	0	0	0
	0	0	0	0	0
	0	0	0	0	0
	0	0	0	0	0
	0	0	0	0	0
	0	0	0	0	0
	0	0	0	0	0
	0	0	0	0	0
	0	0	0	0	0
	0	0	0	0	0
	0	0	0	0	0
	0	0	0	0	0
	0	0	0	0	0
	0	0	0	0	0
	0	0	0	0
	0	0	0	0
	0	0	0	0
	0	0	0	0
	0	0	0	0
	0	0	0	0
	0	0	0
		0	0
		0	0
		0	0
		0	0
		0	0
		0	0
		0	0
			0
			0
			0
			0
			0
			0
			0
			0
			0
			0
			0
