# Supplementary material for: Telomeric 8-oxo-guanine drives rapid premature senescence in the absence of telomere shortening
Source: Nat Struct Mol Biol. 2022 Jun 30;29(7):639–52. doi: 10.1038/s41594-022-00790-y (PMC9287163; doi:10.1038/s41594-022-00790-y)
Supplement: Source Data Extended Data Fig. 10 — Statistical source data. [file 41594_2022_790_MOESM29_ESM.xlsx]

## Sheet: Ext Data 10 b
	-FBS		+FBS
	UT	DL 5'	UT	DL 5'
	28.479	12.5628	7.43494	2.47934
	25.3846	20.7831	4.58333	3.44828
	29.5918	16.25	8.9613	4.44015

## Sheet: 10c
	-FBS		+FBS
	UT	DL 5'	UT	DL 5'
	80.4289	70.3289	48.9261	47.0781
	80.1272	96.8761	46.9417	50.6698
	74.7002	72.2077	45.3929	43.1453

## Sheet: 10d
	+FBS	-FBS
	66.167	81.4171
	69.0309	80.1989
	66.332	81.422
